# Supplementary material for: Rapid global ocean-atmosphere response to Southern Ocean freshening during the last glacial
Source: Nat Commun. 2017 Sep 12;8:520. doi: 10.1038/s41467-017-00577-6 (PMC5595922; doi:10.1038/s41467-017-00577-6)
Supplement: Supplementary file 2 — Supplementary Data 1 [file 41467_2017_577_MOESM2_ESM.xls]

## Sheet: Age Scales
Supplementary Data 1
WAIS Divide Ice core alternative age scale WD2014sync by Christo Buizert (November 4, 2016)
This WAIS Divide ice core chronology is an alternative ice and gas age scale that differs from the official WD2014 chronology. Please use the official WD2014 chronology unless you know what you're doing!!
The WD2014 chronology is based on an annual layer count down to a depth of 2850 m. This alternative age scale uses interpolar methane synchronization to a linearly
scaled version of the Greenland Ice Core Chronology (GICC05) for the 2700-2850 m depth interval instead. This means the chronology is fully synchronized to Greenland for GI 3-18.
This WD2014sync chronology is based on a linear scaling of GICC05; the stretching factor of 1.0063 is chosen to bring the Greenland time scale in better average agreement with absolute U/Th dated events in the Hulu
speleothem record. All stated uncertainties are 2 sigma values. The total uncertainty stated is the RELATIVE uncertainty in the synchronization, and not the absolute age uncertainty.
All ages are in years BP, with present defined as the calendar year 1950 C.E.
In case of questions please contact Christo Buizert (buizertc@oregonstate.edu)
For details on the methane synchronization see:
Buizert et al. (2015), The WAIS Divide deep ice core WD2014 chronology - part 1: Methane synchronization (68-31 ka BP) and the gas age-ice age difference, Climate of the past, 11, 153-173, doi: 10.5194/cp-11-153-2015
For use of the the WAIS Divide water isotope data please cite:
WAIS Divide Project Members (2015), Precise interpolar phasing of abrupt climate change during the last ice age, Nature, 520, 661-665, doi: 10.1038/nature14401
For use of the the WAIS Divide methane data please cite:
Rhodes et al. (2015), Enhanced tropical methane production in response to iceberg discharge in the North Atlantic, Science, 348, 1016-1019, doi: 10.1126/science.1262005
	|---------------------WD2014sync------------------|			|-------- WD2014 original --------|		| ------------------------------ 2 sigma uncertainty values ----------------------------|
Depth	Ice Age	Converted to	Gas Age	Ice Age	Gas Age	Delta age	interpolation	WAIS midpoint	NGRIP midpoint	Total
(m)	(yr BP)	GICC05	(yr BP)	(yr BP)	(yr BP)	(yr)	(yr)	(yr)	(yr)	(yr)
2700	26676.7	26509.7	26236	26546.5	26105.8	106.541	62.8499	18.5948	11.6956	125.633
2700.2	26682.6	26515.6	26241.5	26553.3	26112.2	106.585	61.7109	18.5948	11.6956	125.105
2700.4	26688.5	26521.4	26247.4	26560.2	26119	106.609	60.3681	18.5948	11.6956	124.468
2700.6	26694.4	26527.3	26253.3	26565.9	26124.8	106.622	60.3975	18.5948	11.6956	124.493
2700.8	26700.3	26533.2	26259.4	26571	26130	106.613	61.0481	18.5948	11.6956	124.803
2701	26706.2	26539	26265.6	26577.6	26136.9	106.588	60.0282	18.5948	11.6956	124.285
2701.2	26712.1	26544.9	26271.9	26584.4	26144.1	106.529	58.8556	18.5948	11.6956	123.673
2701.4	26718	26550.8	26278.1	26590	26150.1	106.451	58.9051	18.5948	11.6956	123.629
2701.6	26723.9	26556.6	26284.3	26594.9	26155.3	106.369	59.7657	18.5948	11.6956	123.971
2701.8	26729.8	26562.5	26290.9	26600.8	26161.8	106.236	59.6281	18.5948	11.6956	123.791
2702	26735.7	26568.4	26297.4	26606.6	26168.3	106.095	59.4555	18.5948	11.6956	123.587
2702.2	26741.6	26574.2	26303.9	26612.1	26174.4	105.935	59.6513	18.5948	11.6956	123.544
2702.4	26747.5	26580.1	26310.4	26617.1	26180	105.76	60.4029	18.5948	11.6956	123.759
2702.6	26753.4	26586	26317	26622.9	26186.5	105.56	60.3115	18.5948	11.6956	123.543
2702.8	26759.3	26591.8	26323.3	26628.6	26192.5	105.353	60.3854	18.5948	11.6956	123.402
2703	26765.2	26597.7	26329.6	26634.2	26198.6	105.142	60.3956	18.5948	11.6956	123.228
2703.2	26771.1	26603.5	26335.8	26640.2	26204.8	104.894	60.1652	18.5948	11.6956	122.903
2703.4	26777	26609.4	26342	26646.6	26211.6	104.638	59.3239	18.5948	11.6956	122.275
2703.6	26782.9	26615.3	26348	26652.1	26217.1	104.382	59.6325	18.5948	11.6956	122.206
2703.8	26788.8	26621.1	26354	26658.1	26223.2	104.132	59.2264	18.5948	11.6956	121.794
2704	26794.7	26627	26359.9	26664	26229.1	103.887	59.011	18.5948	11.6956	121.48
2704.2	26800.6	26632.9	26365.7	26670.1	26235.2	103.619	58.6049	18.5948	11.6956	121.054
2704.4	26806.5	26638.7	26371.6	26676.5	26241.5	103.348	57.8193	18.5948	11.6956	120.442
2704.6	26812.4	26644.6	26377.4	26682.6	26247.5	103.087	57.455	18.5948	11.6956	120.044
2704.8	26818.3	26650.4	26383.2	26688.5	26253.4	102.831	57.1609	18.5948	11.6956	119.683
2705	26824.2	26656.3	26389.2	26694.8	26259.7	102.577	56.5521	18.5948	11.6956	119.175
2705.2	26830.1	26662.2	26395.2	26700.7	26265.7	102.343	56.3441	18.5948	11.6956	118.875
2705.4	26836	26668	26401.2	26706.4	26271.5	102.112	56.3709	18.5948	11.6956	118.689
2705.6	26841.9	26673.9	26407	26712	26277	101.888	56.4982	18.5948	11.6956	118.557
2705.8	26847.8	26679.7	26412.9	26718.3	26283.3	101.659	55.8469	18.5948	11.6956	118.051
2706	26853.7	26685.6	26418.8	26724.6	26289.7	101.424	55.116	18.5948	11.6956	117.504
2706.2	26859.6	26691.5	26424.7	26731	26296.1	101.219	54.3972	18.5948	11.6956	116.991
2706.4	26865.5	26697.3	26430.7	26736.5	26301.7	101.024	54.6177	18.5948	11.6956	116.925
2706.6	26871.4	26703.2	26436.8	26742.4	26307.8	100.853	54.4298	18.5948	11.6956	116.69
2706.8	26877.3	26709	26442.9	26747.8	26313.4	100.701	54.7165	18.5948	11.6956	116.693
2707	26883.2	26714.9	26448.9	26753.2	26318.9	100.566	55.1129	18.5948	11.6956	116.762
2707.2	26889.1	26720.7	26455.1	26760	26326	100.44	53.8293	18.5948	11.6956	116.053
2707.4	26895	26726.6	26461.2	26765.8	26332	100.326	53.8118	18.5948	11.6956	115.946
2707.6	26900.9	26732.5	26467.1	26771.6	26337.8	100.256	53.7064	18.5948	11.6956	115.837
2707.8	26906.8	26738.3	26473	26777	26343.2	100.201	53.9475	18.5948	11.6956	115.901
2708	26912.7	26744.2	26478.8	26783.2	26349.4	100.168	53.4768	18.5948	11.6956	115.655
2708.2	26918.5	26750	26484.7	26789.9	26356	100.166	52.3673	18.5948	11.6956	115.144
2708.4	26924.4	26755.9	26490.4	26796.3	26362.3	100.182	51.6594	18.5948	11.6956	114.838
2708.6	26930.3	26761.7	26496.2	26802.5	26368.3	100.218	51.1463	18.5948	11.6956	114.639
2708.8	26936.2	26767.6	26502.1	26808	26373.9	100.27	51.2825	18.5948	11.6956	114.746
2709	26942.1	26773.4	26508.1	26814.7	26380.7	100.338	50.2375	18.5948	11.6956	114.342
2709.2	26948	26779.3	26514.3	26820.4	26386.6	100.405	50.3114	18.5948	11.6956	114.433
2709.4	26953.9	26785.1	26520.4	26825.9	26392.4	100.473	50.4943	18.5948	11.6956	114.574
2709.6	26959.8	26791	26526.6	26831.6	26398.4	100.55	50.5288	18.5948	11.6956	114.656
2709.8	26965.6	26796.8	26532.7	26837.4	26404.4	100.628	50.4193	18.5948	11.6956	114.676
2710	26971.5	26802.7	26538.8	26843.1	26410.4	100.708	50.3626	18.5948	11.6956	114.722
2710.2	26977.4	26808.5	26545	26849.6	26417.1	100.793	49.5737	18.5948	11.6956	114.452
2710.4	26983.3	26814.4	26551.1	26855.7	26423.5	100.878	49.1148	18.5948	11.6956	114.33
2710.6	26989.2	26820.2	26557.2	26861.8	26429.9	100.959	48.703	18.5948	11.6956	114.224
2710.8	26995	26826	26563.4	26866.9	26435.2	101.039	49.3769	18.5948	11.6956	114.584
2711	27000.9	26831.9	26569.6	26872.7	26441.4	101.121	49.1758	18.5948	11.6956	114.57
2711.2	27006.8	26837.7	26575.9	26878.6	26447.6	101.213	49.0479	18.5948	11.6956	114.596
2711.4	27012.7	26843.6	26582.2	26884.7	26454.2	101.311	48.5993	18.5948	11.6956	114.492
2711.6	27018.6	26849.4	26588.2	26890.2	26459.9	101.409	48.7753	18.5948	11.6956	114.654
2711.8	27024.4	26855.2	26594.3	26895.3	26465.2	101.509	49.3799	18.5948	11.6956	115
2712	27030.3	26861.1	26600.2	26902.2	26472.1	101.638	48.1468	18.5948	11.6956	114.59
2712.2	27036.2	26866.9	26606.1	26908.6	26478.4	101.764	47.4762	18.5948	11.6956	114.422
2712.4	27042.1	26872.8	26612	26914.9	26484.8	101.888	46.8484	18.5948	11.6956	114.274
2712.6	27047.9	26878.6	26618	26921.3	26491.4	101.983	46.0261	18.5948	11.6956	114.024
2712.8	27053.8	26884.4	26624	26926.5	26496.7	102.071	46.6278	18.5948	11.6956	114.347
2713	27059.7	26890.3	26630.1	26932.2	26502.7	102.142	46.5403	18.5948	11.6956	114.375
2713.2	27065.5	26896.1	26636.2	26937.6	26508.3	102.191	46.8622	18.5948	11.6956	114.549
2713.4	27071.4	26901.9	26642.3	26944	26514.9	102.218	46.1801	18.5948	11.6956	114.296
2713.6	27077.3	26907.8	26648.4	26950.6	26521.8	102.202	45.198	18.5948	11.6956	113.889
2713.8	27083.1	26913.6	26654.5	26956.6	26528	102.166	44.9333	18.5948	11.6956	113.752
2714	27089	26919.4	26660.7	26962.1	26533.8	102.089	45.0774	18.5948	11.6956	113.74
2714.2	27094.9	26925.2	26666.9	26967.6	26539.6	101.989	45.2991	18.5948	11.6956	113.738
2714.4	27100.7	26931.1	26673.1	26972.9	26545.3	101.867	45.663	18.5948	11.6956	113.774
2714.6	27106.6	26936.9	26679.4	26978.9	26551.7	101.709	45.3958	18.5948	11.6956	113.526
2714.8	27112.4	26942.7	26685.7	26984.8	26558	101.525	45.2136	18.5948	11.6956	113.288
2715	27118.3	26948.5	26691.6	26991	26564.3	101.309	44.6917	18.5948	11.6956	112.887
2715.2	27124.2	26954.4	26697.6	26996.7	26570.1	101.087	44.6869	18.5948	11.6956	112.686
2715.4	27130	26960.2	26703.5	27002.9	26576.4	100.855	44.1072	18.5948	11.6956	112.248
2715.6	27135.9	26966	26709.4	27008.6	26582.2	100.633	44.0839	18.5948	11.6956	112.04
2715.8	27141.7	26971.8	26715.4	27014.4	26588.1	100.417	43.9624	18.5948	11.6956	111.798
2716	27147.6	26977.6	26721.3	27021.1	26594.9	100.204	42.9837	18.5948	11.6956	111.225
2716.2	27153.4	26983.4	26727.3	27026.3	26600.2	100.003	43.4141	18.5948	11.6956	111.211
2716.4	27159.3	26989.3	26733	27032.3	26606.1	99.8358	43.1324	18.5948	11.6956	110.951
2716.6	27165.1	26995.1	26738.7	27038.1	26611.6	99.6715	43.0418	18.5948	11.6956	110.768
2716.8	27171	27000.9	26744.2	27045.1	26618.3	99.5118	41.7043	18.5948	11.6956	110.111
2717	27176.8	27006.7	26749.6	27051.3	26624.1	99.4074	41.2347	18.5948	11.6956	109.839
2717.2	27182.7	27012.5	26755	27057.6	26630	99.3181	40.6069	18.5948	11.6956	109.524
2717.4	27188.5	27018.3	26760.4	27064.4	26636.3	99.2478	39.5744	18.5948	11.6956	109.082
2717.6	27194.4	27024.1	26765.5	27070.9	26642	99.2106	38.8692	18.5948	11.6956	108.794
2717.8	27200.2	27029.9	26770.7	27077.6	26648.1	99.1841	37.9187	18.5948	11.6956	108.434
2718	27206	27035.7	26776	27084.7	26654.6	99.1682	36.6776	18.5948	11.6956	107.991
2718.2	27211.9	27041.5	26781.3	27091.4	26660.9	99.1702	35.8143	18.5948	11.6956	107.703
2718.4	27217.7	27047.3	26786.9	27097.6	26666.8	99.1712	35.4513	18.5948	11.6956	107.584
2718.6	27223.6	27053.1	26792.7	27103.4	26672.5	99.1698	35.3218	18.5948	11.6956	107.54
2718.8	27229.4	27058.9	26798.7	27109.5	26678.8	99.1653	34.9746	18.5948	11.6956	107.422
2719	27235.2	27064.7	26804.7	27115.4	26684.9	99.1592	34.836	18.5948	11.6956	107.371
2719.2	27241.1	27070.5	26810.8	27120.9	26690.7	99.1446	34.9353	18.5948	11.6956	107.39
2719.4	27246.9	27076.3	26816.9	27126.5	26696.6	99.1268	34.9614	18.5948	11.6956	107.382
2719.6	27252.7	27082.1	26823	27132.1	26702.4	99.1011	35.039	18.5948	11.6956	107.384
2719.8	27258.5	27087.9	26829.2	27138.4	26709	99.0706	34.5549	18.5948	11.6956	107.199
2720	27264.4	27093.7	26835.3	27144.1	26715	99.0371	34.5374	18.5948	11.6956	107.162
2720.2	27270.2	27099.5	26841.4	27149.8	26721.1	98.9946	34.4564	18.5948	11.6956	107.097
2720.4	27276	27105.2	26847.6	27156	26727.6	98.9493	34.0981	18.5948	11.6956	106.94
2720.6	27281.8	27111	26853.9	27160.8	26732.8	98.8969	34.7384	18.5948	11.6956	107.098
2720.8	27287.6	27116.8	26860.1	27166.9	26739.4	98.8389	34.3539	18.5948	11.6956	106.92
2721	27293.5	27122.6	26866.5	27172.9	26746	98.7655	34.0947	18.5948	11.6956	106.769
2721.2	27299.3	27128.4	26872.8	27178.2	26751.8	98.6914	34.3626	18.5948	11.6956	106.786
2721.4	27305.1	27134.1	26879	27183.4	26757.3	98.6169	34.7023	18.5948	11.6956	106.827
2721.6	27310.9	27139.9	26885.1	27188.8	26763	98.5333	34.897	18.5948	11.6956	106.814
2721.8	27316.7	27145.7	26891.1	27194.1	26768.5	98.4459	35.1046	18.5948	11.6956	106.801
2722	27322.5	27151.5	26896.8	27200.8	26775.1	98.3234	34.3149	18.5948	11.6956	106.431
2722.2	27328.3	27157.2	26902.5	27207.7	26781.9	98.1969	33.4013	18.5948	11.6956	106.023
2722.4	27334.1	27163	26908.2	27213.9	26788	98.073	33.0213	18.5948	11.6956	105.789
2722.6	27339.9	27168.8	26914	27220.6	26794.7	97.9566	32.3426	18.5948	11.6956	105.471
2722.8	27345.7	27174.5	26919.8	27225.7	26799.8	97.8408	32.6578	18.5948	11.6956	105.46
2723	27351.5	27180.3	26925.7	27231.2	26805.3	97.7192	32.7575	18.5948	11.6956	105.379
2723.2	27357.3	27186.1	26931.5	27237.1	26811.4	97.6017	32.5187	18.5948	11.6956	105.196
2723.4	27363.1	27191.8	26937.3	27243.4	26817.6	97.4914	32.1329	18.5948	11.6956	104.975
2723.6	27368.9	27197.6	26942.9	27250	26824	97.3872	31.5777	18.5948	11.6956	104.709
2723.8	27374.7	27203.3	26948.6	27256.9	26830.8	97.2996	30.9223	18.5948	11.6956	104.432
2724	27380.5	27209.1	26954.4	27261.9	26835.8	97.2453	31.1821	18.5948	11.6956	104.458
2724.2	27386.3	27214.8	26960.3	27268.4	26842.4	97.2003	30.7778	18.5948	11.6956	104.296
2724.4	27392.1	27220.6	26966.4	27274	26848.3	97.1671	30.7235	18.5948	11.6956	104.249
2724.6	27397.9	27226.3	26972.6	27279.4	26854.1	97.1566	30.8262	18.5948	11.6956	104.27
2724.8	27403.6	27232.1	26978.9	27285	26860.3	97.1521	30.7649	18.5948	11.6956	104.248
2725	27409.4	27237.8	26985.2	27290.5	26866.3	97.1719	30.793	18.5948	11.6956	104.274
2725.2	27415.2	27243.6	26991.6	27295.5	26871.9	97.1935	31.0697	18.5948	11.6956	104.377
2725.4	27421	27249.3	26998	27301.1	26878.1	97.2363	31.032	18.5948	11.6956	104.405
2725.6	27426.8	27255.1	27004.3	27306.8	26884.3	97.2856	30.9965	18.5948	11.6956	104.44
2725.8	27432.5	27260.8	27010.6	27311.9	26890	97.3492	31.1945	18.5948	11.6956	104.559
2726	27438.3	27266.5	27016.8	27317.7	26896.1	97.4144	31.0884	18.5948	11.6956	104.588
2726.2	27444.1	27272.3	27022.9	27323.5	26902.4	97.4811	30.9332	18.5948	11.6956	104.604
2726.4	27449.8	27278	27028.9	27329	26908.1	97.5497	30.9751	18.5948	11.6956	104.68
2726.6	27455.6	27283.7	27034.9	27335.5	26914.8	97.6181	30.4655	18.5948	11.6956	104.594
2726.8	27461.4	27289.4	27040.8	27341	26920.4	97.6796	30.4788	18.5948	11.6956	104.656
2727	27467.1	27295.2	27046.8	27347.9	26927.5	97.733	29.825	18.5948	11.6956	104.517
2727.2	27472.9	27300.9	27052.8	27353.5	26933.4	97.7779	29.7679	18.5948	11.6956	104.543
2727.4	27478.6	27306.6	27059	27359.9	26940.3	97.8194	29.4024	18.5948	11.6956	104.478
2727.6	27484.4	27312.3	27065.4	27365.2	26946.2	97.8592	29.4861	18.5948	11.6956	104.539
2727.8	27490.1	27318	27071.8	27369.6	26951.3	97.886	29.9135	18.5948	11.6956	104.685
2728	27495.9	27323.8	27078.2	27374.4	26956.7	97.9128	30.2498	18.5948	11.6956	104.807
2728.2	27501.6	27329.5	27084.7	27380.2	26963.3	97.9549	30.0924	18.5948	11.6956	104.801
2728.4	27507.4	27335.2	27091.2	27385.3	26969.1	97.9996	30.3177	18.5948	11.6956	104.908
2728.6	27513.1	27340.9	27097.4	27391.2	26975.4	98.0589	30.1258	18.5948	11.6956	104.908
2728.8	27518.9	27346.6	27103.6	27396.7	26981.4	98.1272	30.0781	18.5948	11.6956	104.958
2729	27524.6	27352.3	27109.6	27402.6	26987.6	98.2151	29.8938	18.5948	11.6956	104.988
2729.2	27530.3	27358	27115.7	27408.3	26993.6	98.3206	29.7429	18.5948	11.6956	105.043
2729.4	27536.1	27363.7	27121.7	27414.2	26999.8	98.4396	29.5428	18.5948	11.6956	105.098
2729.6	27541.8	27369.4	27127.7	27419.8	27005.7	98.5758	29.4621	18.5948	11.6956	105.203
2729.8	27547.5	27375.1	27133.7	27425.6	27011.8	98.7165	29.2554	18.5948	11.6956	105.278
2730	27553.3	27380.8	27139.7	27431.3	27017.7	98.8697	29.1616	18.5948	11.6956	105.395
2730.2	27559	27386.5	27145.7	27436.9	27023.6	99.022	29.0861	18.5948	11.6956	105.517
2730.4	27564.7	27392.1	27151.7	27442.7	27029.7	99.172	28.911	18.5948	11.6956	105.61
2730.6	27570.4	27397.8	27157.7	27448.8	27036.1	99.3229	28.5779	18.5948	11.6956	105.661
2730.8	27576.2	27403.5	27163.7	27454.9	27042.4	99.4746	28.2874	18.5948	11.6956	105.726
2731	27581.9	27409.2	27169.8	27459.9	27047.7	99.5526	28.4633	18.5948	11.6956	105.846
2731.2	27587.6	27414.9	27175.8	27465.6	27053.9	99.623	28.2937	18.5948	11.6956	105.867
2731.4	27593.3	27420.5	27182	27471	27059.7	99.6466	28.2953	18.5948	11.6956	105.89
2731.6	27599	27426.2	27188.1	27476.5	27065.7	99.6547	28.2271	18.5948	11.6956	105.879
2731.8	27604.7	27431.9	27194.1	27482.4	27071.8	99.607	28.0139	18.5948	11.6956	105.778
2732	27610.4	27437.5	27200.1	27488.1	27077.8	99.522	27.879	18.5948	11.6956	105.662
2732.2	27616.1	27443.2	27206.2	27493.7	27083.7	99.4008	27.7656	18.5948	11.6956	105.518
2732.4	27621.8	27448.9	27212	27499.3	27089.6	99.2381	27.6341	18.5948	11.6956	105.33
2732.6	27627.5	27454.5	27217.9	27505	27095.4	99.0649	27.5011	18.5948	11.6956	105.132
2732.8	27633.2	27460.2	27223.6	27510.9	27101.3	98.8122	27.2563	18.5948	11.6956	104.83
2733	27638.9	27465.8	27229.3	27517.1	27107.5	98.5428	26.9095	18.5948	11.6956	104.486
2733.2	27644.6	27471.5	27235.2	27523.5	27114.1	98.2429	26.4934	18.5948	11.6956	104.097
2733.4	27650.3	27477.1	27241.2	27528.9	27119.8	97.9562	26.4537	18.5948	11.6956	103.816
2733.6	27655.9	27482.8	27247.3	27534.6	27125.9	97.6734	26.303	18.5948	11.6956	103.511
2733.8	27661.6	27488.4	27253.6	27539.2	27131.1	97.4214	26.5444	18.5948	11.6956	103.335
2734	27667.3	27494.1	27259.9	27544.2	27136.8	97.1732	26.667	18.5948	11.6956	103.133
2734.2	27673	27499.7	27266.2	27549.2	27142.4	96.9286	26.8111	18.5948	11.6956	102.94
2734.4	27678.6	27505.4	27272.5	27554.6	27148.5	96.6846	26.7442	18.5948	11.6956	102.692
2734.6	27684.3	27511	27278.8	27559.5	27154	96.4756	26.9796	18.5948	11.6956	102.557
2734.8	27690	27516.6	27285	27565.9	27161	96.2781	26.4142	18.5948	11.6956	102.224
2735	27695.6	27522.2	27291.3	27570.9	27166.6	96.1409	26.5585	18.5948	11.6956	102.132
2735.2	27701.3	27527.9	27297.5	27576.2	27172.4	96.0115	26.6101	18.5948	11.6956	102.024
2735.4	27707	27533.5	27303.5	27581.3	27177.9	95.921	26.7102	18.5948	11.6956	101.965
2735.6	27712.6	27539.1	27309.6	27586.1	27183.1	95.842	27.0444	18.5948	11.6956	101.979
2735.8	27718.3	27544.7	27315.8	27591.6	27189.2	95.7964	26.9244	18.5948	11.6956	101.904
2736	27723.9	27550.3	27321.9	27597.8	27195.7	95.757	26.4466	18.5948	11.6956	101.742
2736.2	27729.6	27556	27327.9	27603.6	27201.9	95.7223	26.1488	18.5948	11.6956	101.632
2736.4	27735.2	27561.6	27334	27609.3	27208.1	95.6911	25.9445	18.5948	11.6956	101.55
2736.6	27740.8	27567.2	27340.1	27614.6	27213.9	95.6613	25.9164	18.5948	11.6956	101.515
2736.8	27746.5	27572.8	27346.4	27619.8	27219.7	95.6195	26.0034	18.5948	11.6956	101.498
2737	27752.1	27578.4	27352.7	27624.7	27225.3	95.5764	26.2052	18.5948	11.6956	101.509
2737.2	27757.7	27584	27358.9	27630.2	27231.3	95.5185	26.1334	18.5948	11.6956	101.436
2737.4	27763.4	27589.6	27365.1	27635	27236.7	95.4598	26.4629	18.5948	11.6956	101.466
2737.6	27769	27595.1	27371.3	27640.7	27243	95.3789	26.1768	18.5948	11.6956	101.316
2737.8	27774.6	27600.7	27377.5	27646.2	27249.1	95.2944	26.0784	18.5948	11.6956	101.211
2738	27780.2	27606.3	27383.7	27651.7	27255.1	95.1993	25.9808	18.5948	11.6956	101.096
2738.2	27785.9	27611.9	27390	27657.4	27261.6	95.105	25.6702	18.5948	11.6956	100.928
2738.4	27791.5	27617.5	27396.4	27662.3	27267.2	95.0119	25.9403	18.5948	11.6956	100.909
2738.6	27797.1	27623.1	27402.8	27667.1	27272.8	94.9142	26.343	18.5948	11.6956	100.922
2738.8	27802.7	27628.6	27409.3	27672.2	27278.8	94.8106	26.4614	18.5948	11.6956	100.855
2739	27808.3	27634.2	27415.8	27677.2	27284.7	94.7086	26.672	18.5948	11.6956	100.815
2739.2	27813.9	27639.8	27422.3	27682.2	27290.5	94.6089	26.9474	18.5948	11.6956	100.795
2739.4	27819.5	27645.3	27428.7	27686.6	27295.8	94.5094	27.6673	18.5948	11.6956	100.896
2739.6	27825.1	27650.9	27435.1	27691.3	27301.2	94.4102	28.2044	18.5948	11.6956	100.952
2739.8	27830.7	27656.5	27441.4	27696.7	27307.4	94.3087	28.1644	18.5948	11.6956	100.846
2740	27836.3	27662	27447.7	27702.2	27313.6	94.2025	28.0019	18.5948	11.6956	100.701
2740.2	27841.9	27667.6	27453.9	27707.5	27319.5	94.0966	27.98	18.5948	11.6956	100.596
2740.4	27847.4	27673.1	27459.8	27712.8	27325.2	93.9911	27.9883	18.5948	11.6956	100.5
2740.6	27853	27678.7	27465.7	27718.2	27330.8	93.8896	27.9335	18.5948	11.6956	100.39
2740.8	27858.6	27684.2	27471.4	27723.9	27336.7	93.7908	27.6108	18.5948	11.6956	100.208
2741	27864.2	27689.7	27477.2	27729.9	27342.9	93.6877	27.0014	18.5948	11.6956	99.9451
2741.2	27869.7	27695.3	27482.9	27736	27349.2	93.5909	26.3222	18.5948	11.6956	99.6728
2741.4	27875.3	27700.8	27488.5	27741.3	27354.4	93.5184	26.3231	18.5948	11.6956	99.605
2741.6	27880.9	27706.3	27494	27747.4	27360.5	93.4489	25.6952	18.5948	11.6956	99.3755
2741.8	27886.4	27711.9	27499.7	27752.9	27366.1	93.3849	25.5143	18.5948	11.6956	99.2686
2742	27892	27717.4	27505.3	27759.1	27372.4	93.3281	24.7447	18.5948	11.6956	99.0201
2742.2	27897.6	27722.9	27511	27764	27377.4	93.276	25.0385	18.5948	11.6956	99.0449
2742.4	27903.1	27728.4	27516.6	27769.3	27382.8	93.2296	24.9666	18.5948	11.6956	98.9831
2742.6	27908.7	27733.9	27522.1	27775	27388.5	93.1849	24.5958	18.5948	11.6956	98.848
2742.8	27914.2	27739.4	27527.6	27780.7	27394.1	93.128	24.23	18.5948	11.6956	98.7039
2743	27919.7	27744.9	27533	27787.2	27400.5	93.0678	23.2592	18.5948	11.6956	98.4132
2743.2	27925.3	27750.4	27538.4	27793.1	27406.3	93.0012	22.6958	18.5948	11.6956	98.2185
2743.4	27930.8	27755.9	27543.8	27799	27411.9	92.9339	22.2178	18.5948	11.6956	98.0454
2743.6	27936.3	27761.4	27549.1	27804.4	27417.2	92.8663	22.0565	18.5948	11.6956	97.9448
2743.8	27941.9	27766.9	27554.5	27809.8	27422.5	92.7844	21.8783	18.5948	11.6956	97.8272
2744	27947.4	27772.4	27560	27817	27429.6	92.7001	20.3961	18.5948	11.6956	97.4261
2744.2	27952.9	27777.9	27565.5	27822.4	27435	92.6147	20.2657	18.5948	11.6956	97.3177
2744.4	27958.4	27783.4	27571.1	27828	27440.6	92.5219	19.9741	18.5948	11.6956	97.169
2744.6	27963.9	27788.9	27576.8	27833.8	27446.6	92.4211	19.5113	18.5948	11.6956	96.9788
2744.8	27969.4	27794.3	27582.6	27838.7	27451.9	92.3009	19.6664	18.5948	11.6956	96.8956
2745	27975	27799.8	27588.5	27844.2	27457.7	92.1736	19.4289	18.5948	11.6956	96.7264
2745.2	27980.5	27805.3	27594.3	27849.1	27462.9	92.0159	19.6634	18.5948	11.6956	96.6236
2745.4	27986	27810.7	27600.1	27854.6	27468.8	91.8511	19.4144	18.5948	11.6956	96.4162
2745.6	27991.5	27816.2	27606	27859.3	27473.9	91.6507	19.7282	18.5948	11.6956	96.2892
2745.8	27996.9	27821.7	27611.8	27865.4	27480.2	91.4452	19.0628	18.5948	11.6956	95.9592
2746	28002.4	27827.1	27617.4	27870.6	27485.6	91.2085	19.0014	18.5948	11.6956	95.7214
2746.2	28007.9	27832.6	27623	27875.8	27490.9	90.9644	18.9733	18.5948	11.6956	95.4833
2746.4	28013.4	27838	27628.6	27881.7	27496.9	90.6852	18.3879	18.5948	11.6956	95.1025
2746.6	28018.9	27843.5	27634.2	27887.3	27502.7	90.4165	18.0188	18.5948	11.6956	94.7753
2746.8	28024.4	27848.9	27639.8	27892.9	27508.3	90.1588	17.7166	18.5948	11.6956	94.4724
2747	28029.8	27854.3	27645.4	27898	27513.6	89.8954	17.7338	18.5948	11.6956	94.2244
2747.2	28035.3	27859.8	27651	27903.5	27519.2	89.6273	17.4513	18.5948	11.6956	93.9157
2747.4	28040.7	27865.2	27656.4	27909	27524.6	89.3642	17.2248	18.5948	11.6956	93.6227
2747.6	28046.2	27870.6	27661.9	27914.4	27530.1	89.1029	16.9969	18.5948	11.6956	93.3315
2747.8	28051.7	27876	27667.1	27920.1	27535.5	88.8537	16.6577	18.5948	11.6956	93.0323
2748	28057.1	27881.5	27672.4	27926.2	27541.4	88.6059	15.9341	18.5948	11.6956	92.6685
2748.2	28062.6	27886.9	27677.7	27931.9	27547	88.3615	15.4945	18.5948	11.6956	92.3601
2748.4	28068	27892.3	27683.1	27938.2	27553.2	88.1452	14.6408	18.5948	11.6956	92.0135
2748.6	28073.4	27897.7	27688.4	27943	27558	87.9558	14.9101	18.5948	11.6956	91.8754
2748.8	28078.9	27903.1	27693.9	27947.7	27562.7	87.7729	15.2757	18.5948	11.6956	91.7604
2749	28084.3	27908.5	27699.3	27953.2	27568.2	87.5953	15.0359	18.5948	11.6956	91.5509
2749.2	28089.7	27913.9	27704.6	27958.8	27573.7	87.4169	14.6599	18.5948	11.6956	91.3191
2749.4	28095.2	27919.3	27709.9	27964.5	27579.3	87.2381	14.2031	18.5948	11.6956	91.0756
2749.6	28100.6	27924.6	27714.8	27970.9	27585.1	87.0584	13.1838	18.5948	11.6956	90.7498
2749.8	28106	27930	27719.6	27976.6	27590.2	86.8761	12.7904	18.5948	11.6956	90.5185
2750	28111.4	27935.4	27724.4	27983.2	27596.3	86.6882	11.5734	18.5948	11.6956	90.1739
2750.2	28116.8	27940.8	27729.4	27989.6	27602.3	86.4963	10.6303	18.5948	11.6956	89.873
2750.4	28122.2	27946.1	27734.6	27995.3	27607.7	86.3032	10.1768	18.5948	11.6956	89.6346
2750.6	28127.6	27951.5	27740	28000	27612.5	86.1177	10.4515	18.5948	11.6956	89.4877
2750.8	28133	27956.8	27745.5	28006	27618.6	85.9331	9.75962	18.5948	11.6956	89.2317
2751	28138.3	27962.2	27751	28010.4	27623.1	85.7523	10.3133	18.5948	11.6956	89.12
2751.2	28143.7	27967.5	27756.6	28015.5	27628.4	85.5714	10.3586	18.5948	11.6956	88.9512
2751.4	28149.1	27972.8	27762	28020.9	27633.9	85.3898	10.1461	18.5948	11.6956	88.752
2751.6	28154.4	27978.2	27767.4	28026.4	27639.4	85.2064	9.81945	18.5948	11.6956	88.5387
2751.8	28159.8	27983.5	27772.7	28032.2	27645.1	85.0152	9.23502	18.5948	11.6956	88.2917
2752	28165.1	27988.8	27777.8	28037.9	27650.6	84.8736	8.75454	18.5948	11.6956	88.1063
2752.2	28170.5	27994.1	27782.9	28042.9	27655.3	84.7658	8.88759	18.5948	11.6956	88.0158
2752.4	28175.8	27999.4	27787.9	28049.4	27661.6	84.6945	7.63768	18.5948	11.6956	87.8297
2752.6	28181.2	28004.7	27792.9	28055.6	27667.4	84.6459	6.72664	18.5948	11.6956	87.7082
2752.8	28186.5	28010	27797.9	28061.4	27672.9	84.6571	6.1553	18.5948	11.6956	87.677
2753	28191.8	28015.3	27802.9	28067.2	27678.4	84.692	5.56701	18.5948	11.6956	87.6714
2753.2	28197.1	28020.6	27807.9	28073.3	27684.1	84.7682	4.80762	18.5948	11.6956	87.7001
2753.4	28202.4	28025.9	27813	28078.1	27688.7	84.8698	4.97355	18.5948	11.6956	87.8076
2753.6	28207.7	28031.1	27818.1	28083.7	27694.1	84.9874	4.51923	18.5948	11.6956	87.8967
2753.8	28213	28036.4	27823.3	28089.6	27699.9	85.1549	3.87097	18.5948	11.6956	88.0278
2754	28218.3	28041.6	27828.5	28095.9	27706.1	85.3363	3.08297	18.5948	11.6956	88.1722
2754.2	28223.6	28046.9	27833.7	28101.1	27711.2	85.5212	2.91225	18.5948	11.6956	88.3454
2754.4	28228.8	28052.1	27838.9	28107	27717	85.7127	2.46173	18.5948	11.6956	88.5171
2754.6	28234.1	28057.3	27844.2	28112.2	27722.4	85.9185	2.24199	18.5948	11.6956	88.7105
2754.8	28239.4	28062.6	27849.6	28117.6	27727.8	86.123	2.00967	18.5948	11.6956	88.9031
2755	28244.6	28067.8	27854.9	28123.3	27733.6	86.3262	1.8319	18.5948	11.6956	89.0961
2755.2	28249.8	28073	27860.1	28128.5	27738.7	86.5417	1.78054	18.5948	11.6956	89.3039
2755.4	28255.1	28078.2	27865.4	28134.7	27745	86.7658	1.8627	18.5948	11.6956	89.5228
2755.6	28260.3	28083.4	27870.8	28140.3	27750.7	86.9367	2.00232	18.5948	11.6956	89.6915
2755.8	28265.5	28088.6	27876.2	28145.7	27756.4	87.0975	1.99318	18.6002	11.6995	89.8488
2756	28270.7	28093.7	27881.7	28151.2	27762.2	87.2215	1.79876	18.6176	11.7121	89.97
2756.2	28275.9	28098.9	27887.3	28156.4	27767.7	87.3229	1.77107	18.6349	11.7248	90.0731
2756.4	28281.1	28104.1	27892.9	28160.9	27772.7	87.3765	2.56182	18.6523	11.7374	90.1492
2756.6	28286.3	28109.2	27898.5	28166.1	27778.3	87.4204	3.16642	18.6697	11.75	90.2162
2756.8	28291.5	28114.4	27904.2	28170.9	27783.6	87.4217	4.31407	18.687	11.7626	90.2703
2757	28296.7	28119.5	27909.8	28176.3	27789.5	87.4145	4.79806	18.7044	11.7752	90.293
2757.2	28301.8	28124.6	27915.4	28182	27795.6	87.3783	5.00837	18.7218	11.7878	90.2746
2757.4	28307	28129.8	27921	28186.7	27800.7	87.3284	6.30315	18.7391	11.8004	90.3127
2757.6	28312.1	28134.9	27926.5	28192.4	27806.8	87.255	6.51886	18.7565	11.813	90.2623
2757.8	28317.3	28140	27932.1	28197.8	27812.6	87.1793	7.0798	18.7739	11.8256	90.2367
2758	28322.4	28145.1	27937.6	28202.5	27817.7	87.1012	8.24645	18.7912	11.8383	90.2656
2758.2	28327.5	28150.2	27943.1	28207.5	27823.1	87.0205	9.18099	18.8086	11.8509	90.2832
2758.4	28332.7	28155.3	27948.7	28212.7	27828.7	86.9379	9.90444	18.826	11.8635	90.2854
2758.6	28337.8	28160.4	27954.2	28218.2	27834.6	86.8639	10.3005	18.8433	11.8761	90.2637
2758.8	28342.9	28165.4	27959.6	28223.4	27840.1	86.7954	11.0735	18.8607	11.8887	90.2947
2759	28348	28170.5	27964.7	28228.6	27845.4	86.7413	11.7061	18.8781	11.9013	90.3278
2759.2	28353.1	28175.6	27969.7	28234.1	27850.7	86.6921	12.1606	18.8954	11.9139	90.3459
2759.4	28358.2	28180.6	27974.7	28239.8	27856.3	86.6604	12.3419	18.9128	11.9265	90.3453
2759.6	28363.3	28185.7	27979.7	28246.6	27862.9	86.6393	11.3608	18.9301	11.9392	90.2016
2759.8	28368.3	28190.7	27984.6	28252.6	27868.8	86.6387	11.2006	18.9475	11.9518	90.1863
2760	28373.4	28195.8	27989.7	28257.6	27873.8	86.6505	12.0491	18.9649	11.9644	90.3122
2760.2	28378.5	28200.8	27994.9	28263	27879.4	86.6738	12.4391	18.9822	11.977	90.3928
2760.4	28383.6	28205.9	28000.2	28268.6	27885.2	86.7125	12.7441	18.9996	11.9896	90.4776
2760.6	28388.6	28210.9	28005.5	28273.8	27890.8	86.7585	13.3488	19.017	12.0022	90.6142
2760.8	28393.7	28215.9	28010.9	28278.6	27895.8	86.8144	14.4662	19.0343	12.0148	90.8442
2761	28398.7	28220.9	28016.3	28284.1	27901.7	86.8729	14.7433	19.0517	12.0274	90.9499
2761.2	28403.8	28226	28021.5	28289.5	27907.2	86.9459	15.1985	19.0691	12.04	91.0999
2761.4	28408.8	28231	28026.7	28294.7	27912.6	87.0223	15.8526	19.0864	12.0527	91.2893
2761.6	28413.9	28236	28031.8	28300.2	27918.2	87.095	16.1261	19.1038	12.0653	91.4118
2761.8	28418.9	28241	28037	28306.7	27924.8	87.1614	15.4559	19.1212	12.0779	91.3646
2762	28423.9	28246	28042.2	28312	27930.2	87.212	15.9696	19.1385	12.0905	91.5064
2762.2	28428.9	28251	28047.3	28317.1	27935.5	87.2531	16.712	19.1559	12.1031	91.6833
2762.4	28434	28255.9	28052.5	28322.5	27941.1	87.2793	17.0099	19.1733	12.1157	91.7682
2762.6	28439	28260.9	28057.7	28327.9	27946.7	87.2923	17.407	19.1906	12.1283	91.8604
2762.8	28444	28265.9	28062.8	28333.6	27952.5	87.2936	17.5368	19.208	12.1409	91.8915
2763	28449	28270.9	28068	28338.7	27957.7	87.2808	18.2615	19.2254	12.1536	92.0258
2763.2	28454	28275.9	28073.2	28344.3	27963.5	87.2624	18.4285	19.2427	12.1662	92.0469
2763.4	28459	28280.8	28078.5	28349.7	27969.2	87.2285	18.7835	19.2601	12.1788	92.0918
2763.6	28464	28285.8	28083.7	28354.8	27974.5	87.1925	19.4521	19.2774	12.1914	92.2018
2763.8	28469	28290.8	28088.9	28359.9	27979.8	87.1594	20.1663	19.2948	12.204	92.3291
2764	28474	28295.7	28094.2	28365	27985.2	87.1263	20.8196	19.3122	12.2166	92.4481
2764.2	28479	28300.7	28099.5	28371.2	27991.8	87.0928	20.3252	19.3295	12.2292	92.3117
2764.4	28484	28305.7	28104.8	28376.6	27997.4	87.0635	20.7816	19.3469	12.2418	92.391
2764.6	28489	28310.6	28109.7	28381.4	28002.2	87.0483	21.7118	19.3643	12.2544	92.5956
2764.8	28493.9	28315.6	28114.7	28386.6	28007.4	87.0372	22.2289	19.3816	12.2671	92.7131
2765	28498.9	28320.5	28119.6	28392.2	28012.8	87.0371	22.4448	19.399	12.2797	92.7704
2765.2	28503.9	28325.5	28124.4	28398.3	28018.8	87.0403	21.9884	19.4164	12.2923	92.6693
2765.4	28508.9	28330.4	28129.2	28404.1	28024.4	87.0471	21.93	19.4337	12.3049	92.6671
2765.6	28513.9	28335.3	28133.9	28409.6	28029.7	87.0579	22.1587	19.4511	12.3175	92.737
2765.8	28518.8	28340.3	28138.6	28414.7	28034.4	87.0695	22.8622	19.4685	12.3301	92.9237
2766	28523.8	28345.2	28143.2	28421.2	28040.5	87.081	22.0986	19.4858	12.3427	92.755
2766.2	28528.8	28350.2	28147.8	28427	28046	87.0919	21.9393	19.5032	12.3553	92.7327
2766.4	28533.7	28355.1	28152.3	28432.9	28051.5	87.1016	21.7371	19.5206	12.3679	92.6995
2766.6	28538.7	28360	28156.7	28439.1	28057.1	87.0996	21.3196	19.5379	12.3806	92.606
2766.8	28543.7	28365	28161.2	28445	28062.5	87.0929	21.1145	19.5553	12.3932	92.5581
2767	28548.6	28369.9	28165.7	28451.1	28068.2	87.0703	20.7446	19.5727	12.4058	92.4584
2767.2	28553.6	28374.8	28170.3	28457.1	28073.8	87.0352	20.3894	19.59	12.4184	92.3517
2767.4	28558.6	28379.8	28174.7	28463.1	28079.2	86.9723	20.1843	19.6074	12.431	92.2527
2767.6	28563.5	28384.7	28179.2	28468.5	28084.1	86.8871	20.4493	19.6247	12.4436	92.2362
2767.8	28568.5	28389.6	28183.6	28474.2	28089.3	86.7873	20.4867	19.6421	12.4562	92.156
2768	28573.4	28394.6	28188	28480.8	28095.4	86.6355	19.5347	19.6595	12.4688	91.8111
2768.2	28578.4	28399.5	28192.3	28487.3	28101.1	86.4624	18.8359	19.6768	12.4815	91.5068
2768.4	28583.4	28404.4	28196.6	28493.3	28106.5	86.2606	18.55	19.6942	12.4941	91.2631
2768.6	28588.3	28409.4	28201	28498.7	28111.3	86.0421	18.8479	19.7116	12.5067	91.1232
2768.8	28593.3	28414.3	28205.4	28505.3	28117.4	85.8159	17.9557	19.7289	12.5193	90.7345
2769	28598.3	28419.2	28209.8	28510.5	28122.1	85.6015	18.4872	19.7463	12.5319	90.6441
2769.2	28603.2	28424.1	28214.3	28516.3	28127.4	85.3817	18.368	19.7637	12.5445	90.4178
2769.4	28608.2	28429.1	28218.8	28522.8	28133.4	85.1412	17.6178	19.781	12.5571	90.0465
2769.6	28613.1	28434	28223.3	28529.2	28139.3	84.9084	16.9356	19.7984	12.5697	89.7007
2769.8	28618.1	28438.9	28227.7	28534.7	28144.2	84.6808	17.1988	19.8158	12.5823	89.5412
2770	28623.1	28443.9	28232.2	28540.2	28149.4	84.4874	17.3195	19.8331	12.595	89.3872
2770.2	28628	28448.8	28236.7	28546.3	28154.9	84.3039	17.034	19.8505	12.6076	89.1644
2770.4	28633	28453.7	28241.2	28551.9	28160.1	84.1445	17.1166	19.8679	12.6202	89.0352
2770.6	28638	28458.7	28245.7	28558.6	28166.3	84.0088	16.2102	19.8852	12.6328	88.7426
2770.8	28642.9	28463.6	28250.1	28564.6	28171.8	83.8939	15.9617	19.9026	12.6454	88.5945
2771	28647.9	28468.6	28254.7	28569.8	28176.6	83.8349	16.3766	19.92	12.658	88.6201
2771.2	28652.9	28473.5	28259.3	28575.2	28181.6	83.7826	16.7267	19.9373	12.6706	88.6417
2771.4	28657.9	28478.4	28264	28581.4	28187.6	83.77	16.2214	19.9547	12.6832	88.5415
2771.6	28662.8	28483.4	28268.5	28587.8	28193.6	83.7739	15.6061	19.972	12.6959	88.4403
2771.8	28667.8	28488.3	28272.9	28593.4	28198.5	83.8077	15.7798	19.9894	12.7085	88.5088
2772	28672.8	28493.3	28277.2	28599.2	28203.6	83.8629	15.7126	20.0068	12.7211	88.5549
2772.2	28677.8	28498.2	28281.5	28606.2	28210	83.9335	14.5594	20.0241	12.7337	88.4303
2772.4	28682.8	28503.2	28285.8	28612.4	28215.4	84.0136	14.2241	20.0415	12.7463	88.4576
2772.6	28687.7	28508.1	28290.2	28618.4	28220.9	84.0959	13.935	20.0589	12.7589	88.4955
2772.8	28692.7	28513.1	28294.8	28624.8	28226.8	84.1799	13.4668	20.0762	12.7715	88.5086
2773	28697.7	28518.1	28299.5	28630.8	28232.6	84.2561	13.2333	20.0936	12.7841	88.5516
2773.2	28702.7	28523	28304.3	28636	28237.5	84.3308	13.6655	20.111	12.7967	88.6941
2773.4	28707.7	28528	28309	28641.4	28242.7	84.4007	13.8919	20.1283	12.8094	88.8014
2773.6	28712.7	28533	28313.8	28647.4	28248.4	84.4718	13.7277	20.1457	12.822	88.8493
2773.8	28717.7	28537.9	28318.6	28654.3	28255.2	84.5447	12.842	20.1631	12.8346	88.7919
2774	28722.7	28542.9	28323.3	28660.3	28261	84.6052	12.6213	20.1804	12.8472	88.8237
2774.2	28727.7	28547.9	28328.1	28665.5	28265.8	84.6638	13.0731	20.1978	12.8598	88.9505
2774.4	28732.7	28552.9	28332.8	28671.9	28271.9	84.7201	12.5981	20.2152	12.8724	88.9413
2774.6	28737.8	28557.9	28337.4	28677.7	28277.4	84.7755	12.5742	20.2325	12.885	88.9965
2774.8	28742.8	28562.8	28342.2	28684.3	28283.7	84.8296	11.9861	20.2499	12.8976	88.9726
2775	28747.8	28567.8	28346.8	28690.2	28289.2	84.8678	11.8939	20.2673	12.9102	89.0025
2775.2	28752.8	28572.8	28351.5	28696.2	28294.9	84.907	11.7496	20.2846	12.9229	89.0265
2775.4	28757.9	28577.8	28356.4	28701.9	28300.4	84.9565	11.8019	20.302	12.9355	89.0864
2775.6	28762.9	28582.8	28361.2	28708	28306.3	85.0128	11.599	20.3193	12.9481	89.1192
2775.8	28768	28587.9	28365.9	28714	28312	85.0764	11.4558	20.3367	12.9607	89.1672
2776	28773	28592.9	28370.7	28720.8	28318.5	85.177	10.9445	20.3541	12.9733	89.2048
2776.2	28778.1	28597.9	28375.6	28727.2	28324.7	85.2936	10.64	20.3714	12.9859	89.2852
2776.4	28783.1	28602.9	28380.6	28733	28330.4	85.4286	10.6685	20.3888	12.9985	89.4233
2776.6	28788.2	28608	28385.7	28739.1	28336.6	85.5868	10.542	20.4062	13.0111	89.5653
2776.8	28793.3	28613	28390.9	28744.1	28341.7	85.7578	10.9021	20.4235	13.0238	89.7775
2777	28798.3	28618	28396.1	28749.7	28347.4	85.9674	11.0009	20.4409	13.0364	89.9955
2777.2	28803.4	28623.1	28401.3	28755.9	28353.8	86.1897	10.8024	20.4583	13.049	90.1897
2777.4	28808.5	28628.1	28406.5	28762	28359.9	86.4772	10.6886	20.4756	13.0616	90.4567
2777.6	28813.6	28633.2	28411.6	28768.2	28366.3	86.784	10.5038	20.493	13.0742	90.7342
2777.8	28818.7	28638.3	28416.7	28774	28372	87.109	10.5484	20.5104	13.0868	91.056
2778	28823.8	28643.3	28421.9	28780.4	28378.5	87.4345	10.3422	20.5277	13.0994	91.3495
2778.2	28828.9	28648.4	28427.2	28786.1	28384.5	87.7656	10.3643	20.5451	13.112	91.6747
2778.4	28834	28653.5	28432.8	28792	28390.8	88.1299	10.3702	20.5625	13.1246	92.0298
2778.6	28839.1	28658.6	28438.4	28797.7	28397	88.4768	10.4072	20.5798	13.1373	92.3719
2778.8	28844.2	28663.7	28443.9	28803.1	28402.8	88.8058	10.5441	20.5972	13.1499	92.7082
2779	28849.4	28668.8	28449.5	28809.3	28409.5	89.1372	10.4181	20.6146	13.1625	93.0172
2779.2	28854.5	28673.9	28455.2	28815.1	28415.8	89.4691	10.4547	20.6319	13.1751	93.345
2779.4	28859.7	28679	28461	28820.6	28421.9	89.7703	10.5541	20.6493	13.1877	93.6505
2779.6	28864.8	28684.1	28466.7	28827.2	28429	90.0361	10.3372	20.6666	13.2003	93.8867
2779.8	28870	28689.2	28472.3	28832.1	28434.5	90.251	10.6576	20.684	13.2129	94.1342
2780	28875.1	28694.4	28478	28837.8	28440.7	90.4438	10.709	20.7014	13.2255	94.3304
2780.2	28880.3	28699.5	28483.7	28843.6	28447	90.6178	10.7453	20.7187	13.2382	94.5069
2780.4	28885.5	28704.6	28489.5	28850.5	28454.6	90.7519	10.3589	20.7361	13.2508	94.598
2780.6	28890.7	28709.8	28495.2	28856	28460.5	90.865	10.5096	20.7535	13.2634	94.7287
2780.8	28895.9	28715	28500.8	28861.3	28466.2	90.9286	10.7168	20.7708	13.276	94.8184
2781	28901.1	28720.1	28506.3	28867.3	28472.6	90.9676	10.6569	20.7882	13.2886	94.8547
2781.2	28906.3	28725.3	28511.8	28872.8	28478.4	90.9776	10.8218	20.8056	13.3012	94.8886
2781.4	28911.5	28730.5	28517.1	28879.7	28485.3	90.9656	10.4493	20.8229	13.3138	94.8409
2781.6	28916.7	28735.7	28522.1	28886.2	28491.6	90.9346	10.2509	20.8403	13.3264	94.795
2781.8	28922	28740.9	28526.9	28893.1	28498.1	90.8778	10.0383	20.8577	13.339	94.7233
2782	28927.2	28746.1	28531.7	28901	28505.5	90.8093	9.95519	20.875	13.3517	94.6545
2782.2	28932.5	28751.3	28536.6	28907.3	28511.4	90.7359	9.98313	20.8924	13.3643	94.5926
2782.4	28937.7	28756.6	28541.5	28913.9	28517.6	90.6614	10.076	20.9098	13.3769	94.5366
2782.6	28943	28761.8	28546.6	28920	28523.6	90.5851	10.098	20.9271	13.3895	94.4715
2782.8	28948.3	28767.1	28551.8	28926.5	28530	90.5097	10.2256	20.9445	13.4021	94.4185
2783	28953.6	28772.3	28557	28932.6	28536.1	90.4386	10.2709	20.9619	13.4147	94.3609
2783.2	28958.9	28777.6	28562.2	28939.2	28542.5	90.3736	10.4433	20.9792	13.4273	94.3232
2783.4	28964.2	28782.8	28567.4	28945.6	28548.8	90.3127	10.593	20.9966	13.4399	94.2873
2783.6	28969.5	28788.1	28572.5	28952.5	28555.5	90.2601	10.9851	21.0139	13.4525	94.2874
2783.8	28974.8	28793.4	28577.6	28958.9	28561.7	90.2106	11.1829	21.0313	13.4652	94.2689
2784	28980.2	28798.7	28582.7	28965.4	28567.9	90.1632	11.4402	21.0487	13.4778	94.2601
2784.2	28985.5	28804	28587.7	28972.5	28574.6	90.1166	12.0601	21.066	13.4904	94.2985
2784.4	28990.9	28809.4	28592.5	28979.1	28580.7	90.0651	12.4301	21.0834	13.503	94.3031
2784.6	28996.2	28814.7	28597.2	28986.6	28587.6	90.0094	13.4807	21.1008	13.5156	94.3999
2784.8	29001.6	28820	28602.2	28993.6	28594.2	89.9504	14.2265	21.1181	13.5282	94.4587
2785	29007	28825.4	28607.3	29000.3	28600.7	89.8836	14.7211	21.1355	13.5408	94.4766
2785.2	29012.4	28830.7	28612.6	29006.8	28607	89.8124	15.0281	21.1529	13.5534	94.463
2785.4	29017.8	28836.1	28618.1	29013.3	28613.6	89.7362	15.3746	21.1702	13.5661	94.452
2785.6	29023.2	28841.5	28623.8	29019.1	28619.7	89.6509	15.1539	21.1876	13.5787	94.341
2785.8	29028.6	28846.9	28629.5	29025.1	28626	89.5602	15.101	21.205	13.5913	94.252
2786	29034.1	28852.3	28635.1	29031.4	28632.4	89.4487	15.2088	21.2223	13.6039	94.1691
2786.2	29039.5	28857.7	28640.8	29037.3	28638.6	89.3288	15.0513	21.2397	13.6165	94.0357
2786.4	29045	28863.1	28646.6	29043.3	28644.9	89.2004	14.881	21.2571	13.6291	93.8923
2786.6	29050.5	28868.6	28652.5	29050.3	28652.4	89.0308	15.6723	21.2744	13.6417	93.8659
2786.8	29055.9	28874	28658.4	29056.3	28658.8	88.8475	15.4884	21.2918	13.6543	93.6672
2787	29061.4	28879.5	28664.3	29062	28664.8	88.6649	15.079	21.3092	13.6669	93.4328
2787.2	29066.9	28885	28670.3	29067.5	28670.9	88.4619	14.4905	21.3265	13.6796	93.1527
2787.4	29072.5	28890.4	28676.7	29073.5	28677.7	88.2311	14.4005	21.3439	13.6922	92.9255
2787.6	29078	28895.9	28682.7	29079.7	28684.5	87.9938	14.3901	21.3612	13.7048	92.7044
2787.8	29083.5	28901.5	28688.8	29084.8	28690.1	87.7545	13.4894	21.3786	13.7174	92.3474
2788	29089.1	28907	28695	29090.9	28696.8	87.454	13.4121	21.396	13.73	92.0565
2788.2	29094.7	28912.5	28701.2	29097.3	28703.8	87.1519	13.5126	21.4133	13.7426	91.7902
2788.4	29100.2	28918	28707.3	29103.2	28710.3	86.8514	13.3157	21.4307	13.7552	91.482
2788.6	29105.8	28923.6	28713.4	29108.6	28716.2	86.5515	12.6825	21.4481	13.7678	91.1131
2788.8	29111.4	28929.2	28719.4	29114.5	28722.5	86.252	12.3968	21.4654	13.7805	90.7951
2789	29117	28934.8	28725.4	29120.5	28728.8	85.9504	12.2124	21.4828	13.7931	90.4897
2789.2	29122.7	28940.4	28731.2	29126.4	28735	85.6426	11.959	21.5002	13.8057	90.1694
2789.4	29128.3	28946	28736.8	29133.3	28741.8	85.3115	12.4186	21.5175	13.8183	89.9234
2789.6	29134	28951.6	28742.4	29139.9	28748.3	85.0032	12.724	21.5349	13.8309	89.6799
2789.8	29139.6	28957.2	28747.9	29146.5	28754.8	84.7083	12.9842	21.5523	13.8435	89.444
2790	29145.3	28962.9	28753.6	29152.4	28760.6	84.4321	12.6495	21.5696	13.8561	89.1405
2790.2	29151	28968.5	28759.4	29159	28767.4	84.202	12.9399	21.587	13.8687	88.9705
2790.4	29156.7	28974.2	28765.3	29165.2	28773.8	83.9951	12.8488	21.6044	13.8813	88.7677
2790.6	29162.4	28979.9	28771.1	29170.6	28779.2	83.8459	12.0876	21.6217	13.894	88.5256
2790.8	29168.2	28985.6	28776.8	29176.6	28785.2	83.7078	11.7785	21.6391	13.9066	88.3594
2791	29173.9	28991.3	28782.4	29183	28791.5	83.6058	11.8932	21.6565	13.9192	88.2843
2791.2	29179.7	28997	28788.1	29191.2	28799.6	83.5717	13.5801	21.6738	13.9318	88.5014
2791.4	29185.5	29002.8	28793.8	29197.2	28805.6	83.5835	13.2991	21.6912	13.9444	88.4761
2791.6	29191.3	29008.5	28799.7	29202.9	28811.3	83.6608	12.6847	21.7085	13.957	88.4652
2791.8	29197.1	29014.3	28805.9	29209	28817.9	83.7982	12.405	21.7259	13.9696	88.5618
2792	29202.9	29020.1	28812.4	29214.9	28824.4	83.9689	11.9556	21.7433	13.9822	88.6678
2792.2	29208.7	29025.9	28818.7	29219.9	28829.9	84.1855	10.6964	21.7606	13.9948	88.7186
2792.4	29214.6	29031.7	28825	29225.6	28836	84.4166	9.98073	21.778	14.0075	88.861
2792.6	29220.4	29037.5	28831.5	29231.8	28842.8	84.7456	9.76469	21.7954	14.0201	89.1559
2792.8	29226.3	29043.3	28837.8	29237.5	28849.1	85.0685	9.14865	21.8127	14.0327	89.4039
2793	29232.2	29049.2	28844.1	29243.7	28855.6	85.3858	8.87142	21.8301	14.0453	89.6842
2793.2	29238.1	29055	28850.5	29250	28862.4	85.7366	8.69327	21.8475	14.0579	90.0071
2793.4	29244	29060.9	28857.1	29255.6	28868.6	86.0947	7.89195	21.8648	14.0705	90.2808
2793.6	29249.9	29066.8	28863.5	29261.2	28874.7	86.4236	7.09982	21.8822	14.0831	90.5351
2793.8	29255.9	29072.7	28869.9	29267.3	28881.3	86.7386	6.71094	21.8996	14.0957	90.8124
2794	29261.9	29078.7	28876.4	29272.4	28887	87.0315	5.56009	21.9169	14.1084	91.0208
2794.2	29267.8	29084.6	28883	29279.4	28894.5	87.3393	5.855	21.9343	14.121	91.3397
2794.4	29273.8	29090.6	28889.5	29285.4	28901.1	87.6501	5.42939	21.9517	14.1336	91.6168
2794.6	29279.8	29096.5	28895.8	29290.9	28906.8	87.8832	4.50905	21.969	14.1462	91.7962
2794.8	29285.9	29102.5	28902	29297.2	28913.4	88.099	4.22959	21.9864	14.1588	91.9956
2795	29291.9	29108.5	28908.3	29303.1	28919.5	88.2801	3.71574	22.0038	14.1714	92.153
2795.2	29298	29114.5	28914.2	29309.5	28925.8	88.4168	3.46678	22.0211	14.184	92.2803
2795.4	29304	29120.6	28920.1	29315.9	28932	88.5163	3.25573	22.0385	14.1966	92.3741
2795.6	29310.1	29126.6	28925.9	29323.4	28939.2	88.5391	3.84851	22.0558	14.2092	92.4248
2795.8	29316.2	29132.7	28931.8	29329.9	28945.5	88.4951	3.72007	22.0732	14.2219	92.3835
2796	29322.3	29138.8	28937.7	29335.8	28951.2	88.413	2.96938	22.0906	14.2345	92.2838
2796.2	29328.5	29144.9	28943.7	29342.3	28957.6	88.2505	2.86902	22.1079	14.2471	92.131
2796.4	29334.6	29151	28949.7	29348.1	28963.2	88.0342	2.09496	22.1253	14.2597	91.909
2796.6	29340.8	29157.1	28955.8	29355.4	28970.3	87.7773	2.53011	22.1427	14.2723	91.6801
2796.8	29347	29163.2	28961.9	29361.4	28976.4	87.4639	1.95763	22.16	14.2849	91.3723
2797	29353.2	29169.4	28968.1	29368.4	28983.3	87.1218	2.2114	22.1774	14.2975	91.0569
2797.2	29359.4	29175.6	28974.4	29374	28989	86.7417	1.31618	22.1948	14.3101	90.6821
2797.4	29365.6	29181.8	28980.6	29380.6	28995.5	86.3171	1.284	22.2121	14.3228	90.2818
2797.6	29371.9	29188	28986.7	29386.6	29001.5	85.8838	1.07532	22.2295	14.3354	89.8712
2797.8	29378.1	29194.2	28992.9	29392.5	29007.2	85.4583	1.42649	22.2469	14.348	89.476
2798	29384.4	29200.4	28999	29399.1	29013.7	85.015	1.43109	22.2569	14.3505	89.0556
2798.2	29390.7	29206.7	29005.2	29405.9	29020.4	84.5659	1.96715	22.2547	14.3365	88.6345
2798.4	29397	29213	29011.5	29411.4	29025.9	84.2041	2.19304	22.2525	14.3225	88.2918
2798.6	29403.4	29219.3	29017.8	29417.6	29032	83.8603	2.85984	22.2503	14.3085	87.9804
2798.8	29409.7	29225.6	29024.1	29423.5	29037.9	83.55	3.31719	22.2481	14.2945	87.6979
2799	29416.1	29231.9	29030.5	29429.4	29043.9	83.3147	3.83249	22.2459	14.2805	87.4919
2799.2	29422.5	29238.2	29036.9	29435.9	29050.3	83.1124	4.78999	22.2437	14.2665	87.3437
2799.4	29428.8	29244.6	29043.1	29442	29056.2	82.9893	5.40674	22.2415	14.2525	87.2598
2799.6	29435.3	29251	29049.2	29448.3	29062.2	82.9155	6.25524	22.2393	14.2385	87.2435
2799.8	29441.7	29257.4	29055.2	29455.1	29068.7	82.8887	7.54565	22.2371	14.2245	87.3172
2800	29448.1	29263.8	29061.2	29461	29074	82.9296	7.92358	22.2349	14.2105	87.3866
2800.2	29454.6	29270.2	29067.2	29468.3	29080.9	83.0057	9.7182	22.2327	14.1965	87.6369
2800.4	29461.1	29276.6	29073.3	29475.1	29087.3	83.1195	11.0017	22.2305	14.1824	87.8933
2800.6	29467.6	29283.1	29079.5	29481.5	29093.4	83.2577	11.8346	22.2284	14.1684	88.1292
2800.8	29474.1	29289.6	29085.8	29486.9	29098.6	83.4101	11.7857	22.2262	14.1544	88.2638
2801	29480.6	29296.1	29091.9	29493.7	29105	83.5822	12.9973	22.224	14.1404	88.5933
2801.2	29487.2	29302.6	29098	29500.2	29111.1	83.7583	13.9809	22.2218	14.1264	88.906
2801.4	29493.7	29309.1	29104.1	29507.7	29118.1	83.9177	15.8645	22.2196	14.1124	89.3685
2801.6	29500.3	29315.6	29110.3	29514.2	29124.1	84.0551	16.7432	22.2174	14.0984	89.6548
2801.8	29506.9	29322.2	29116.6	29521	29130.7	84.1511	18.0168	22.2152	14.0844	89.9883
2802	29513.5	29328.7	29123	29527.3	29136.8	84.2221	18.6806	22.213	14.0704	90.1871
2802.2	29520.1	29335.3	29129.5	29533.2	29142.6	84.2552	19.0209	22.2108	14.0564	90.2864
2802.4	29526.8	29341.9	29135.9	29539.7	29148.8	84.2506	19.835	22.2086	14.0424	90.4544
2802.6	29533.4	29348.5	29142.2	29546	29154.8	84.2212	20.4718	22.2064	14.0284	90.5662
2802.8	29540.1	29355.2	29148.4	29553.7	29162	84.1331	22.5493	22.2042	14.0143	90.9741
2803	29546.8	29361.8	29154.6	29560.9	29168.7	84.0277	24.0482	22.2021	14.0003	91.2574
2803.2	29553.5	29368.5	29161	29567.2	29174.6	83.9113	24.678	22.1999	13.9863	91.3157
2803.4	29560.2	29375.1	29167.4	29573.2	29180.4	83.7808	25.0317	22.1977	13.9723	91.2895
2803.6	29566.9	29381.8	29174.1	29579.4	29186.6	83.6528	25.5303	22.1955	13.9583	91.3075
2803.8	29573.7	29388.5	29180.8	29586.4	29193.5	83.5304	26.7587	22.1933	13.9443	91.5442
2804	29580.5	29395.3	29187.7	29592.9	29200.2	83.4236	27.593	22.1911	13.9303	91.6917
2804.2	29587.2	29402	29194.6	29598.7	29206.1	83.3377	27.5716	22.1889	13.9163	91.6045
2804.4	29594	29408.7	29201.5	29604.4	29211.9	83.2671	27.605	22.1867	13.9023	91.5476
2804.6	29600.8	29415.5	29208.5	29610.3	29218	83.2221	27.7084	22.1845	13.8883	91.5353
2804.8	29607.7	29422.3	29215.7	29617.2	29225.2	83.1986	28.7976	22.1823	13.8743	91.8469
2805	29614.5	29429.1	29223	29623.5	29232	83.2143	29.2859	22.1801	13.8603	92.0128
2805.2	29621.3	29435.9	29230.3	29628.6	29237.5	83.2602	28.6255	22.1779	13.8462	91.8436
2805.4	29628.2	29442.7	29237.6	29633.4	29242.8	83.3157	27.7608	22.1758	13.8322	91.6257
2805.6	29635.1	29449.6	29244.9	29639.4	29249.2	83.4033	27.9248	22.1736	13.8182	91.7525
2805.8	29642	29456.4	29252.3	29645.7	29256.1	83.506	28.4649	22.1714	13.8042	92.0088
2806	29648.9	29463.3	29259.3	29651.8	29262.2	83.6363	28.6599	22.1692	13.7902	92.1849
2806.2	29655.8	29470.2	29266.4	29658.4	29269	83.7677	29.4549	22.167	13.7762	92.5515
2806.4	29662.8	29477.1	29273.5	29665	29275.7	83.8999	30.2134	22.1648	13.7622	92.9125
2806.6	29669.7	29484	29280.2	29670.5	29281	83.9953	29.8301	22.1626	13.7482	92.8722
2806.8	29676.7	29490.9	29287	29676.4	29286.7	84.0898	29.9332	22.1604	13.7342	92.9882
2807	29683.7	29497.9	29293.6	29683.8	29293.7	84.1813	31.3284	22.1582	13.7202	93.5264
2807.2	29690.7	29504.8	29299.9	29692.1	29301.4	84.2532	33.6211	22.156	13.7062	94.3808
2807.4	29697.7	29511.8	29306.2	29698.5	29307	84.2965	34.0501	22.1538	13.6922	94.5705
2807.6	29704.7	29518.8	29312.5	29705.2	29312.9	84.3202	34.8038	22.1516	13.6781	94.863
2807.8	29711.8	29525.8	29319.1	29712.5	29319.8	84.3126	36.1461	22.1494	13.6641	95.3544
2808	29718.8	29532.8	29325.7	29718.9	29325.8	84.2925	36.5596	22.1473	13.6501	95.4917
2808.2	29725.9	29539.8	29332.3	29725.8	29332.2	84.2633	37.4856	22.1451	13.6361	95.8218
2808.4	29733	29546.8	29338.9	29732.2	29338.1	84.2161	37.8531	22.1429	13.6221	95.9223
2808.6	29740.1	29553.9	29345.4	29739.6	29344.9	84.1755	39.1781	22.1407	13.6081	96.4148
2808.8	29747.2	29561	29351.9	29746	29350.8	84.1411	39.6511	22.1385	13.5941	96.5756
2809	29754.3	29568	29358.4	29753.2	29357.3	84.1174	40.7688	22.1363	13.5801	97.0169
2809.2	29761.5	29575.1	29365	29760	29363.6	84.125	41.4989	22.1341	13.5661	97.3301
2809.4	29768.6	29582.2	29371.8	29767.1	29370.3	84.1534	42.5282	22.1319	13.5521	97.7953
2809.6	29775.8	29589.4	29378.7	29773.2	29376.1	84.203	42.5609	22.1297	13.5381	97.8498
2809.8	29783	29596.5	29385.6	29779.7	29382.3	84.2875	43.0032	22.1275	13.5241	98.1131
2810	29790.1	29603.6	29392.4	29786.3	29388.6	84.3992	43.4991	22.1253	13.51	98.4249
2810.2	29797.4	29610.8	29399.2	29793.1	29395	84.5392	44.1577	22.1231	13.496	98.835
2810.4	29804.6	29618	29406.1	29799.8	29401.3	84.7105	44.7582	22.121	13.482	99.2486
2810.6	29811.8	29625.2	29413	29807.8	29409	84.892	46.4666	22.1188	13.468	100.182
2810.8	29819.1	29632.4	29420.1	29813.9	29414.9	85.067	46.4992	22.1166	13.454	100.343
2811	29826.3	29639.6	29427.3	29819.8	29420.8	85.2394	46.3242	22.1144	13.44	100.406
2811.2	29833.6	29646.8	29434.6	29826.1	29427	85.414	46.4516	22.1122	13.426	100.611
2811.4	29840.9	29654.1	29441.9	29832.8	29433.8	85.6055	47.0094	22.11	13.412	101.029
2811.6	29848.2	29661.3	29449.1	29839.1	29439.9	85.7714	47.1175	22.1078	13.398	101.218
2811.8	29855.5	29668.6	29456.1	29845.7	29446.3	85.9278	47.5626	22.1056	13.384	101.556
2812	29862.8	29675.9	29463	29852.5	29452.7	86.0947	48.1072	22.1034	13.37	101.951
2812.2	29870.2	29683.1	29469.6	29860.2	29459.7	86.2446	49.5122	22.1012	13.356	102.745
2812.4	29877.5	29690.5	29476.2	29867.1	29465.8	86.382	50.1153	22.099	13.3419	103.149
2812.6	29884.9	29697.8	29482.9	29875.8	29473.8	86.5033	52.4338	22.0968	13.3279	104.394
2812.8	29892.2	29705.1	29489.9	29882.3	29479.9	86.5723	52.6345	22.0947	13.3139	104.549
2813	29899.6	29712.4	29497.2	29888.8	29486.3	86.6153	52.868	22.0925	13.2999	104.701
2813.2	29907	29719.8	29504.6	29894.5	29492	86.6427	52.3979	22.0903	13.2859	104.484
2813.4	29914.5	29727.2	29512.2	29901.1	29498.9	86.6303	52.7507	22.0881	13.2719	104.649
2813.6	29921.9	29734.6	29519.7	29907.4	29505.2	86.5957	52.7189	22.0859	13.2579	104.602
2813.8	29929.3	29741.9	29527.3	29913.9	29511.9	86.5332	52.9471	22.0837	13.2439	104.664
2814	29936.8	29749.4	29534.9	29920.6	29518.7	86.4286	53.344	22.0815	13.2299	104.776
2814.2	29944.2	29756.8	29542.4	29926.2	29524.4	86.3023	52.7601	22.0793	13.2159	104.374
2814.4	29951.7	29764.2	29549.9	29933	29531.2	86.1376	53.1436	22.0771	13.2019	104.43
2814.6	29959.2	29771.6	29557.4	29939.9	29538.1	85.9523	53.6604	22.0749	13.1879	104.539
2814.8	29966.7	29779.1	29564.8	29946.2	29544.4	85.7522	53.6862	22.0727	13.1738	104.386
2815	29974.2	29786.6	29572.3	29952.6	29550.6	85.517	53.708	22.0705	13.1598	104.202
2815.2	29981.7	29794	29579.8	29959.9	29558	85.2908	54.554	22.0683	13.1458	104.453
2815.4	29989.3	29801.5	29587.3	29966.4	29564.4	85.0788	54.6681	22.0662	13.1318	104.338
2815.6	29996.8	29809	29594.8	29972.4	29570.3	84.8989	54.3434	22.064	13.1178	104.019
2815.8	30004.4	29816.6	29602.3	29978.9	29576.8	84.7429	54.4506	22.0618	13.1038	103.945
2816	30012	29824.1	29609.9	29986.1	29584	84.6148	55.1223	22.0596	13.0898	104.193
2816.2	30019.6	29831.6	29617.3	29991.8	29589.5	84.5525	54.5573	22.0574	13.0758	103.842
2816.4	30027.2	29839.2	29624.8	29998.8	29596.4	84.5432	55.0732	22.0552	13.0618	104.104
2816.6	30034.8	29846.7	29632.3	30005.3	29602.8	84.5821	55.1619	22.053	13.0478	104.18
2816.8	30042.4	29854.3	29639.8	30012	29609.4	84.712	55.3645	22.0508	13.0338	104.391
2817	30050	29861.9	29647.3	30018.6	29615.9	84.8781	55.5141	22.0486	13.0197	104.603
2817.2	30057.7	29869.5	29654.8	30024.9	29622	85.0741	55.3567	22.0464	13.0057	104.676
2817.4	30065.3	29877.1	29662.3	30031.4	29628.4	85.3683	55.4539	22.0442	12.9917	104.965
2817.6	30073	29884.7	29669.6	30038.2	29634.8	85.6666	55.6801	22.042	12.9777	105.325
2817.8	30080.7	29892.3	29676.9	30045.1	29641.3	85.9666	56.0079	22.0399	12.9637	105.74
2818	30088.3	29900	29684	30052.4	29648.1	86.3269	56.6256	22.0377	12.9497	106.359
2818.2	30096	29907.6	29691.2	30059.3	29654.4	86.6691	56.9711	22.0355	12.9357	106.818
2818.4	30103.8	29915.3	29698.2	30066.3	29660.8	87.0072	57.3625	22.0333	12.9217	107.299
2818.6	30111.5	29923	29705.1	30074.6	29668.3	87.3746	58.7286	22.0311	12.9077	108.33
2818.8	30119.2	29930.6	29712.2	30081.4	29674.4	87.66	58.9127	22.0289	12.8937	108.658
2819	30127	29938.3	29719.4	30088.3	29680.7	87.9218	59.1655	22.0267	12.8797	109.004
2819.2	30134.7	29946.1	29726.6	30095.2	29687	88.1635	59.3744	22.0245	12.8657	109.31
2819.4	30142.5	29953.8	29733.7	30102.3	29693.6	88.3742	59.7917	22.0223	12.8516	109.705
2819.6	30150.3	29961.5	29740.9	30110.3	29700.9	88.562	60.8175	22.0201	12.8376	110.416
2819.8	30158	29969.2	29748	30117.3	29707.2	88.7226	61.117	22.0179	12.8236	110.708
2820	30165.8	29977	29754.8	30124.4	29713.3	88.8518	61.4689	22.0157	12.8096	111.004
2820.2	30173.7	29984.7	29761.7	30131.6	29719.7	88.9572	61.9222	22.0136	12.7956	111.338
2820.4	30181.5	29992.5	29768.5	30139.8	29726.8	89.0452	63.0909	22.0114	12.7816	112.06
2820.6	30189.3	30000.3	29775.3	30147.1	29733.1	89.1169	63.4937	22.0092	12.7676	112.342
2820.8	30197.1	30008.1	29782.3	30155.1	29740.3	89.1737	64.5522	22.007	12.7536	112.986
2821	30205	30015.9	29789.6	30161.8	29746.4	89.233	64.4857	22.0048	12.7396	112.993
2821.2	30212.9	30023.7	29796.9	30169	29753	89.3032	64.8173	22.0026	12.7256	113.236
2821.4	30220.7	30031.5	29804.2	30176.2	29759.7	89.3876	65.2063	22.0004	12.7116	113.524
2821.6	30228.6	30039.4	29811.5	30183.5	29766.4	89.4887	65.5772	21.9982	12.6976	113.815
2821.8	30236.5	30047.2	29818.9	30190.7	29773.1	89.6037	65.8614	21.996	12.6835	114.067
2822	30244.4	30055.1	29826.3	30197.7	29779.6	89.7235	66.0404	21.9938	12.6695	114.262
2822.2	30252.3	30062.9	29833.8	30204.8	29786.3	89.8463	66.2465	21.9916	12.6555	114.476
2822.4	30260.2	30070.8	29841.4	30211.4	29792.6	89.9631	66.0811	21.9894	12.6415	114.47
2822.6	30268.2	30078.7	29848.9	30218.7	29799.4	90.0691	66.3556	21.9872	12.6275	114.71
2822.8	30276.1	30086.6	29856.4	30225.5	29805.8	90.1635	66.3598	21.9851	12.6135	114.785
2823	30284.1	30094.5	29863.6	30233.9	29813.5	90.2456	67.4708	21.9829	12.5995	115.493
2823.2	30292	30102.4	29870.9	30240.1	29819	90.2858	66.9566	21.9807	12.5855	115.223
2823.4	30300	30110.3	29878.1	30247.7	29825.8	90.3062	67.404	21.9785	12.5715	115.497
2823.6	30308	30118.2	29885.4	30255.9	29833.3	90.3031	68.4023	21.9763	12.5575	116.078
2823.8	30316	30126.2	29892.5	30263	29839.5	90.2742	68.4863	21.9741	12.5435	116.103
2824	30324	30134.1	29899.9	30270.7	29846.6	90.2223	69.0371	21.9719	12.5295	116.387
2824.2	30332	30142.1	29907.5	30277.9	29853.4	90.1632	69.1943	21.9697	12.5154	116.433
2824.4	30340	30150.1	29915.2	30284.9	29860	90.1059	69.1496	21.9675	12.5014	116.36
2824.6	30348	30158.1	29923.1	30291.4	29866.5	90.0457	68.7789	21.9653	12.4874	116.091
2824.8	30356.1	30166	29931.1	30298.7	29873.7	89.9934	68.962	21.9631	12.4734	116.157
2825	30364.1	30174	29939.1	30304.9	29879.8	89.9485	68.3147	21.9609	12.4594	115.737
2825.2	30372.2	30182	29946.7	30312.4	29886.9	89.9104	68.6264	21.9588	12.4454	115.89
2825.4	30380.3	30190.1	29954.2	30319.5	29893.4	89.887	68.6282	21.9566	12.4314	115.871
2825.6	30388.3	30198.1	29961.6	30326.7	29900	89.8772	68.7009	21.9544	12.4174	115.905
2825.8	30396.4	30206.1	29968.8	30334.2	29906.5	89.8846	68.9466	21.9522	12.4034	116.054
2826	30404.5	30214.2	29975.8	30341.8	29913.2	89.9207	69.325	21.95	12.3894	116.306
2826.2	30412.6	30222.2	29982.8	30350	29920.2	89.9821	70.02	21.9478	12.3754	116.767
2826.4	30420.7	30230.3	29989.9	30358.4	29927.5	90.0725	70.9256	21.9456	12.3614	117.379
2826.6	30428.9	30238.4	29997.3	30366	29934.4	90.187	71.2215	21.9434	12.3473	117.644
2826.8	30437	30246.4	30004.9	30372.3	29940.2	90.3123	70.5225	21.9412	12.3333	117.317
2827	30445.1	30254.5	30012.6	30379.6	29947.1	90.4661	70.6071	21.939	12.3193	117.484
2827.2	30453.3	30262.6	30020.1	30386.9	29953.6	90.6523	70.5786	21.9368	12.3053	117.609
2827.4	30461.4	30270.7	30027.2	30395.5	29961.3	90.891	71.5578	21.9346	12.2913	118.38
2827.6	30469.6	30278.8	30034.3	30403.2	29967.8	91.1457	71.8376	21.9325	12.2773	118.743
2827.8	30477.8	30287	30041.4	30410.6	29974.2	91.4078	71.9159	21.9303	12.2633	118.99
2828	30485.9	30295.1	30048.5	30418.4	29980.9	91.7071	72.2433	21.9281	12.2493	119.416
2828.2	30494.1	30303.2	30055.5	30427.3	29988.6	92.0498	73.3878	21.9259	12.2353	120.372
2828.4	30502.3	30311.4	30062.6	30434.4	29994.7	92.3789	73.2043	21.9237	12.2213	120.51
2828.6	30510.5	30319.5	30070.2	30442.3	30001.9	92.7552	73.5465	21.9215	12.2073	121.005
2828.8	30518.8	30327.7	30077.8	30450	30009	93.11	73.7267	21.9193	12.1933	121.385
2829	30527	30335.9	30085.5	30456.6	30015.1	93.4625	73.0996	21.9171	12.1792	121.274
2829.2	30535.2	30344	30093.1	30464.4	30022.3	93.8485	73.3651	21.9149	12.1652	121.73
2829.4	30543.5	30352.2	30100.8	30472.7	30030	94.2709	73.9905	21.9127	12.1512	122.431
2829.6	30551.7	30360.4	30108.4	30480.6	30037.3	94.6581	74.2934	21.9105	12.1372	122.911
2829.8	30560	30368.6	30116	30487	30043	95.0258	73.4278	21.9083	12.1232	122.672
2830	30568.2	30376.8	30123.7	30494.6	30050.1	95.3929	73.5113	21.9061	12.1092	123.005
2830.2	30576.5	30385.1	30131.5	30503.1	30058.1	95.8121	74.2159	21.904	12.0952	123.75
2830.4	30584.8	30393.3	30139.5	30511.1	30065.8	96.1523	74.4975	21.9018	12.0812	124.18
2830.6	30593.1	30401.5	30147.6	30517	30071.6	96.4469	73.2557	21.8996	12.0672	123.667
2830.8	30601.3	30409.8	30155.8	30524.4	30078.9	96.7056	73.1009	21.8974	12.0532	123.776
2831	30609.7	30418	30164	30531.6	30085.9	96.957	72.7594	21.8952	12.0392	123.77
2831.2	30618	30426.3	30171.7	30539.1	30092.9	97.1864	72.642	21.893	12.0252	123.879
2831.4	30626.3	30434.5	30179.2	30546.9	30099.9	97.4001	72.735	21.8908	12.0111	124.099
2831.6	30634.6	30442.8	30186.5	30555.9	30107.9	97.6102	73.6946	21.8886	11.9971	124.827
2831.8	30642.9	30451.1	30194	30564.1	30115.2	97.7725	74.0629	21.8864	11.9831	125.169
2832	30651.3	30459.4	30202.1	30571.5	30122.4	97.8906	73.8062	21.8842	11.9691	125.108
2832.2	30659.6	30467.7	30210.7	30578.5	30129.5	97.9946	73.1717	21.882	11.9551	124.815
2832.4	30668	30476	30219.5	30585	30136.5	98.0915	72.2445	21.8798	11.9411	124.348
2832.6	30676.3	30484.3	30228.4	30590.8	30142.8	98.1812	70.7942	21.8777	11.9271	123.581
2832.8	30684.7	30492.6	30237.2	30597.9	30150.3	98.282	70.271	21.8755	11.9131	123.361
2833	30693.1	30500.9	30245.9	30604.7	30157.6	98.4037	69.5921	21.8733	11.8991	123.071
2833.2	30701.5	30509.3	30254.4	30612.2	30165.1	98.5464	69.3241	21.8711	11.8851	123.032
2833.4	30709.9	30517.6	30262.7	30619.2	30172	98.693	68.6799	21.8689	11.8711	122.786
2833.6	30718.3	30525.9	30270.9	30626.3	30178.9	98.8451	68.1099	21.8667	11.8571	122.589
2833.8	30726.7	30534.3	30279	30634.3	30186.7	99.0106	68.1457	21.8645	11.843	122.741
2834	30735.1	30542.6	30287.3	30642.4	30194.6	99.1943	68.2257	21.8623	11.829	122.931
2834.2	30743.5	30551	30295.7	30649.5	30201.7	99.3607	67.6112	21.8601	11.815	122.724
2834.4	30751.9	30559.4	30304.2	30656.4	30208.7	99.5207	66.8758	21.8579	11.801	122.449
2834.6	30760.3	30567.8	30312.9	30663.3	30215.9	99.6898	66.1124	21.8557	11.787	122.17
2834.8	30768.8	30576.1	30321.6	30670.2	30223	99.8681	65.3511	21.8535	11.773	121.904
2835	30777.2	30584.5	30330.2	30678.1	30231	100.06	65.2354	21.8514	11.759	121.997
2835.2	30785.7	30592.9	30338.8	30685.4	30238.5	100.27	64.7195	21.8492	11.745	121.893
2835.4	30794.1	30601.3	30347.5	30692.7	30246.1	100.492	64.2027	21.847	11.731	121.801
2835.6	30802.6	30609.7	30356.1	30699.2	30252.8	100.726	63.1407	21.8448	11.717	121.437
2835.8	30811	30618.2	30364.8	30706.3	30260	100.972	62.4225	21.8426	11.703	121.268
2836	30819.5	30626.6	30373.4	30713.6	30267.5	101.238	61.85	21.8404	11.689	121.194
2836.2	30828	30635	30381.9	30721.6	30275.4	101.543	61.6964	21.8382	11.6749	121.37
2836.4	30836.5	30643.4	30390.2	30729	30282.7	101.863	61.1792	21.836	11.6609	121.374
2836.6	30845	30651.9	30398.5	30737	30290.4	102.19	60.9799	21.8338	11.6469	121.548
2836.8	30853.5	30660.3	30406.9	30744.7	30298.1	102.526	60.6088	21.8316	11.6329	121.642
2837	30862	30668.8	30415.3	30752	30305.4	102.856	59.9847	21.8294	11.6189	121.611
2837.2	30870.5	30677.2	30423.9	30758.8	30312.2	103.208	59.0296	21.8272	11.6049	121.439
2837.4	30879	30685.7	30432.7	30767	30320.6	103.555	58.8804	21.825	11.5909	121.66
2837.6	30887.5	30694.2	30441.4	30773.5	30327.4	103.859	57.8053	21.8229	11.5769	121.402
2837.8	30896.1	30702.6	30450.3	30780.9	30335.1	104.192	57.1501	21.8207	11.5629	121.375
2838	30904.6	30711.1	30459.2	30787.8	30342.5	104.529	56.2903	21.8185	11.5489	121.262
2838.2	30913.1	30719.6	30468.1	30795.6	30350.5	104.858	55.8332	21.8163	11.5349	121.332
2838.4	30921.7	30728.1	30476.7	30802.9	30357.9	105.149	55.1422	21.8141	11.5209	121.266
2838.6	30930.2	30736.6	30485.4	30810.4	30365.5	105.445	54.5412	21.8119	11.5068	121.25
2838.8	30938.8	30745.1	30493.9	30818.1	30373.2	105.712	54.0452	21.8097	11.4928	121.259
2839	30947.4	30753.6	30502.4	30825.3	30380.3	105.934	53.2584	21.8075	11.4788	121.103
2839.2	30955.9	30762.1	30511	30832.9	30388	106.124	52.6902	21.8053	11.4648	121.018
2839.4	30964.5	30770.6	30519.6	30840.8	30395.9	106.276	52.2463	21.8031	11.4508	120.958
2839.6	30973.1	30779.2	30528.1	30848	30403	106.4	51.4408	21.8009	11.4368	120.719
2839.8	30981.7	30787.7	30536.7	30855.9	30410.9	106.494	50.976	21.7987	11.4228	120.604
2840	30990.2	30796.2	30545.4	30863	30418.1	106.551	50.1104	21.7966	11.4088	120.289
2840.2	30998.8	30804.8	30554.1	30871.3	30426.6	106.579	49.8363	21.7944	11.3948	120.198
2840.4	31007.4	30813.3	30562.9	30878	30433.5	106.593	48.7647	21.7922	11.3808	119.768
2840.6	31016	30821.9	30571.8	30885	30440.7	106.602	47.8813	21.79	11.3668	119.417
2840.8	31024.6	30830.4	30580.6	30892.7	30448.6	106.604	47.2947	21.7878	11.3528	119.184
2841	31033.3	30839	30589.2	30899.5	30455.5	106.596	46.3337	21.7856	11.3387	118.797
2841.2	31041.9	30847.5	30597.8	30907.6	30463.6	106.579	45.8855	21.7834	11.3247	118.606
2841.4	31050.5	30856.1	30606.6	30915.1	30471.3	106.55	45.1961	21.7812	11.3107	118.312
2841.6	31059.1	30864.7	30615.4	30922.2	30478.5	106.485	44.3663	21.779	11.2967	117.938
2841.8	31067.8	30873.3	30624.3	30929.1	30485.7	106.397	43.4806	21.7768	11.2827	117.526
2842	31076.4	30881.8	30633.3	30936.2	30493.2	106.291	42.7039	21.7746	11.2687	117.143
2842.2	31085	30890.4	30642.2	30943.4	30500.6	106.171	41.9624	21.7724	11.2547	116.764
2842.4	31093.7	30899	30650.9	30951.7	30508.9	106.022	41.5072	21.7703	11.2407	116.464
2842.6	31102.3	30907.6	30659.4	30958.8	30515.9	105.859	40.7656	21.7681	11.2267	116.051
2842.8	31111	30916.2	30667.7	30966.3	30523.1	105.687	40.1201	21.7659	11.2127	115.667
2843	31119.6	30924.8	30676	30973.8	30530.1	105.509	39.4958	21.7637	11.1987	115.287
2843.2	31128.3	30933.4	30684.2	30982.7	30538.6	105.321	39.1207	21.7615	11.1847	114.985
2843.4	31137	30942	30692.4	30990.4	30545.9	105.151	38.5393	21.7593	11.1706	114.631
2843.6	31145.6	30950.6	30700.6	30998	30553	104.984	37.9335	21.7571	11.1566	114.273
2843.8	31154.3	30959.3	30708.9	31006.8	30561.4	104.812	37.5206	21.7549	11.1426	113.977
2844	31163	30967.9	30716.9	31014	30567.9	104.673	36.8741	21.7527	11.1286	113.637
2844.2	31171.7	30976.5	30725.2	31022.2	30575.7	104.533	36.3684	21.7505	11.1146	113.342
2844.4	31180.4	30985.1	30733.7	31030	30583.3	104.425	35.8282	21.7483	11.1006	113.068
2844.6	31189	30993.8	30742.2	31036.5	30589.6	104.336	35.2119	21.7461	11.0866	112.79
2844.8	31197.7	31002.4	30750.7	31043.7	30596.7	104.264	34.7207	21.7439	11.0726	112.569
2845	31206.4	31011.1	30758.8	31052.1	30604.5	104.208	34.2652	21.7418	11.0586	112.376
2845.2	31215.1	31019.7	30766.9	31061	30612.9	104.167	33.8215	21.7396	11.0446	112.202
2845.4	31223.8	31028.4	30775.1	31068.6	30619.9	104.144	33.1543	21.7374	11.0306	111.979
2845.6	31232.5	31037	30783.5	31076.2	30627.2	104.14	31.1605	21.7352	11.0165	111.399
2845.8	31241.3	31045.7	30791.9	31083.6	30634.3	104.164	29.1697	21.733	11.0025	110.88
2846	31250	31054.3	30800.5	31091.3	30641.8	104.218	27.1699	21.7308	10.9885	110.42
2846.2	31258.7	31063	30808.9	31099.5	30649.7	104.299	25.1645	21.7286	10.9745	110.018
2846.4	31267.4	31071.7	30817.1	31106.6	30656.3	104.406	23.1753	21.7264	10.9605	109.681
2846.6	31276.1	31080.3	30825.1	31114.7	30663.7	104.546	21.1791	21.7242	10.9465	109.409
2846.8	31284.9	31089	30833	31124	30672.2	104.713	19.2774	21.722	10.9325	109.215
2847	31293.6	31097.7	30841	31131.9	30679.3	104.869	17.3361	21.7198	10.9185	109.037
2847.2	31302.3	31106.4	30849.1	31139.2	30686	105.004	15.3631	21.7176	10.9045	108.869
2847.4	31311.1	31115	30857.3	31147.4	30693.6	105.128	13.5417	21.7155	10.8905	108.745
2847.6	31319.8	31123.7	30865.5	31155.3	30701.1	105.25	11.7588	21.7133	10.8765	108.654
2847.8	31328.5	31132.4	30873.8	31163.7	30708.9	105.37	10.231	21.7111	10.8625	108.614
2848	31337.3	31141.1	30882.1	31171.3	30716.1	105.487	8.64048	21.7089	10.8484	108.587
2848.2	31346	31149.8	30890.5	31178.8	30723.3	105.608	7.21799	21.7067	10.8344	108.598
2848.4	31354.8	31158.5	30899	31186.8	30731	105.733	6.31442	21.702	10.8241	108.662
2848.6	31363.5	31167.2	30907.4	31194.6	30738.5	105.857	4.74921	21.6752	10.8462	108.7
2848.8	31372.3	31175.9	30915.7	31203.2	30746.6	105.993	4.30257	21.6485	10.8683	108.811
2849	31381.1	31184.6	30924	31210.1	30753.1	106.121	6.31844	21.6217	10.8904	109.03
2849.2	31389.8	31193.3	30932.5	31218.7	30761.4	106.245	7.81028	21.595	10.9125	109.245
2849.4	31398.6	31202	30941.2	31226.5	30769.1	106.364	10.3078	21.5682	10.9346	109.564
2849.6	31407.4	31210.7	30949.7	31233.8	30776.1	106.464	13.5168	21.5415	10.9567	110.006
2849.8	31416.1	31219.4	30958.1	31240.4	30782.4	106.558	17.5544	21.5147	10.9788	110.663
2850	31424.9	31228.2	30966.6	31247.8	30789.5	106.654	20.7968	21.488	11.0009	111.312
2850.2	31433.7	31236.9	30974.9	31256.5	30797.8	106.754	22.5446	21.4612	11.023	111.744
2850.4	31442.5	31245.6	30983.4	31265.4	30806.3	106.85	24.2327	21.4345	11.0451	112.185
2850.6	31451.2	31254.3	30991.8	31274.2	30814.8	106.937	25.8577	21.4077	11.0672	112.627
2850.8	31460	31263.1	31000.2	31283.2	30823.3	107.021	27.4174	21.381	11.0893	113.072
2851	31468.8	31271.8	31008.7	31292.2	30832	107.103	28.9106	21.3542	11.1114	113.518
2851.2	31477.6	31280.5	31017	31301.2	30840.7	107.195	30.3363	21.3275	11.1335	113.973
2851.4	31486.4	31289.3	31025.4	31310.3	30849.3	107.299	31.6941	21.3007	11.1555	114.437
2851.6	31495.2	31298	31033.7	31319.5	30858	107.423	32.9839	21.274	11.1776	114.913
2851.8	31504	31306.8	31042	31328.8	30866.8	107.571	34.2058	21.2472	11.1997	115.406
2852	31512.8	31315.5	31050.3	31338.1	30875.5	107.748	35.36	21.2205	11.2218	115.915
2852.2	31521.6	31324.3	31058.5	31347.4	30884.3	107.958	36.4468	21.1937	11.2439	116.443
2852.4	31530.4	31333	31066.7	31356.9	30893.1	108.203	37.4669	21.167	11.266	116.99
2852.6	31539.2	31341.8	31074.8	31366.3	30901.9	108.484	38.4206	21.1402	11.2881	117.556
2852.8	31548.1	31350.6	31083.2	31375.9	30911	108.805	39.3089	21.1135	11.3102	118.142
2853	31556.9	31359.3	31091.5	31385.5	30920.1	109.156	40.1323	21.0867	11.3323	118.738
2853.2	31565.7	31368.1	31099.8	31395.1	30929.2	109.542	40.8917	21.06	11.3544	119.349
2853.4	31574.5	31376.9	31108.1	31404.8	30938.3	109.937	41.588	21.0332	11.3765	119.948
2853.6	31583.4	31385.6	31116.4	31414.6	30947.7	110.342	42.222	21.0065	11.3986	120.538
2853.8	31592.2	31394.4	31124.8	31424.4	30957	110.742	42.7947	20.9797	11.4207	121.103	Max	140.343
2854	31601.1	31403.2	31133	31434.3	30966.3	111.134	43.3071	20.9529	11.4428	121.64	70	121.64
2854.2	31609.9	31412	31141.4	31444.2	30975.7	111.518	43.7602	20.9262	11.4649	122.15	Min	200.988
2854.4	31618.7	31420.8	31149.6	31454.2	30985	111.889	44.1552	20.8994	11.487	122.628	160
2854.6	31627.6	31429.6	31157.8	31464.2	30994.4	112.245	44.4932	20.8727	11.5091	123.072
2854.8	31636.4	31438.4	31166.1	31474.3	31003.9	112.577	44.7755	20.8459	11.5312	123.474
2855	31645.3	31447.2	31174.2	31484.4	31013.3	112.902	45.0031	20.8192	11.5533	123.851
2855.2	31654.2	31456	31182.5	31494.6	31022.9	113.217	45.1774	20.7924	11.5754	124.199
2855.4	31663	31464.8	31190.5	31504.8	31032.3	113.524	45.2998	20.7657	11.5974	124.521
2855.6	31671.9	31473.6	31198.7	31515.1	31041.8	113.816	45.3715	20.7389	11.6195	124.811
2855.8	31680.8	31482.4	31206.8	31525.4	31051.4	114.094	45.3939	20.7122	11.6416	125.07
2856	31689.7	31491.3	31215.1	31535.7	31061.1	114.343	45.3685	20.6854	11.6637	125.286
2856.2	31698.5	31500.1	31223.3	31546.1	31070.9	114.579	45.2967	20.6587	11.6858	125.473
2856.4	31707.4	31508.9	31231.5	31556.6	31080.7	114.785	45.18	20.6319	11.7079	125.617
2856.6	31716.3	31517.7	31239.6	31567	31090.3	114.985	45.02	20.6052	11.73	125.74
2856.8	31725.2	31526.6	31247.7	31577.6	31100	115.169	44.8181	20.5784	11.7521	125.833
2857	31734.1	31535.4	31255.7	31588.1	31109.8	115.341	44.5761	20.5517	11.7742	125.903
2857.2	31743	31544.3	31263.9	31598.7	31119.6	115.495	44.2954	20.5249	11.7963	125.943
2857.4	31751.9	31553.1	31272	31609.3	31129.4	115.644	43.9778	20.4982	11.8184	125.966
2857.6	31760.8	31562	31280	31620	31139.2	115.788	43.6252	20.4714	11.8405	125.974
2857.8	31769.7	31570.8	31288	31630.7	31149	115.936	43.2391	20.4447	11.8626	125.975
2858	31778.7	31579.7	31296.1	31641.5	31158.9	116.089	42.8215	20.4179	11.8847	125.97
2858.2	31787.6	31588.6	31304.2	31652.2	31168.8	116.247	42.3743	20.3912	11.9068	125.963
2858.4	31796.5	31597.4	31312.3	31663	31178.8	116.411	41.8993	20.3644	11.9289	125.953
2858.6	31805.4	31606.3	31320.4	31673.9	31188.9	116.6	41.3985	20.3377	11.951	125.959
2858.8	31814.4	31615.2	31328.7	31684.7	31199	116.797	41.2757	20.3109	11.9731	126.099
2859	31823.3	31624.1	31336.7	31695.6	31209	117.03	41.6397	20.2842	11.9952	126.433
2859.2	31832.3	31633	31344.8	31706.5	31219.1	117.277	42.0077	20.2574	12.0173	126.781
2859.4	31841.2	31641.9	31353	31717.5	31229.3	117.583	42.3798	20.2307	12.0393	127.185
2859.6	31850.2	31650.8	31361.3	31728.4	31239.5	117.881	42.7559	20.2039	12.0614	127.584
2859.8	31859.1	31659.7	31369.7	31739.4	31250	118.159	43.136	20.1772	12.0835	127.966
2860	31868.1	31668.6	31378.3	31750.4	31260.6	118.458	43.5199	20.1504	12.1056	128.37
2860.2	31877	31677.5	31386.9	31761.4	31271.3	118.781	43.9076	20.1237	12.1277	128.798
2860.4	31886	31686.4	31395.6	31772.5	31282.1	119.111	44.2988	20.0969	12.1498	129.234
2860.6	31895	31695.3	31404.4	31783.6	31293	119.447	44.6933	20.0702	12.1719	129.676
2860.8	31904	31704.2	31413.3	31794.6	31303.9	119.779	45.091	20.0434	12.194	130.118
2861	31913	31713.2	31422.2	31805.7	31315	120.113	45.4915	20.0167	12.2161	130.562
2861.2	31922	31722.1	31431.3	31816.8	31326.1	120.466	45.8946	19.9899	12.2382	131.026
2861.4	31931	31731	31440.3	31828	31337.3	120.824	46.3	19.9632	12.2603	131.495
2861.6	31940	31740	31449.3	31839.1	31348.5	121.186	46.7074	19.9364	12.2824	131.969
2861.8	31949	31748.9	31458.4	31850.3	31359.7	121.551	47.1164	19.9097	12.3045	132.448
2862	31958	31757.9	31467.6	31861.4	31371	121.92	47.5268	19.8829	12.3266	132.931
2862.2	31967	31766.9	31476.9	31872.6	31382.5	122.295	47.9381	19.8561	12.3487	133.42
2862.4	31976	31775.8	31486.3	31883.7	31394	122.676	48.35	19.8294	12.3708	133.915
2862.6	31985	31784.8	31495.8	31894.9	31405.7	123.063	48.7621	19.8026	12.3929	134.418
2862.8	31994.1	31793.8	31505.5	31906.1	31417.5	123.455	49.174	19.7759	12.415	134.923
2863	32003.1	31802.7	31515.1	31917.3	31429.3	123.836	49.5853	19.7491	12.4371	135.42
2863.2	32012.1	31811.7	31524.8	31928.5	31441.2	124.208	49.9955	19.7224	12.4592	135.909
2863.4	32021.2	31820.7	31534.4	31939.7	31452.9	124.565	50.4044	19.6956	12.4812	136.385
2863.6	32030.2	31829.7	31544	31950.9	31464.6	124.907	50.8113	19.6689	12.5033	136.846
2863.8	32039.3	31838.7	31553.5	31962.1	31476.3	125.231	51.2161	19.6421	12.5254	137.29
2864	32048.4	31847.7	31563	31973.3	31487.9	125.529	51.6181	19.6154	12.5475	137.711
2864.2	32057.4	31856.7	31572.5	31984.5	31499.5	125.802	52.017	19.5886	12.5696	138.107
2864.4	32066.5	31865.7	31582	31995.6	31511.1	126.054	52.4124	19.5619	12.5917	138.484
2864.6	32075.6	31874.8	31591.5	32006.8	31522.8	126.286	52.8038	19.5351	12.6138	138.842
2864.8	32084.7	31883.8	31601.1	32018	31534.4	126.497	53.1908	19.5084	12.6359	139.18
2865	32093.8	31892.8	31610.7	32029.2	31546.1	126.687	53.5731	19.4816	12.658	139.497
2865.2	32102.8	31901.9	31620.3	32040.3	31557.8	126.859	53.9502	19.4549	12.6801	139.797
2865.4	32111.9	31910.9	31630	32051.5	31569.5	127.012	54.3216	19.4281	12.7022	140.078
2865.6	32121.1	31920	31639.6	32062.7	31581.2	127.14	54.6871	19.4014	12.7243	140.334
2865.8	32130.2	31929	31649.2	32073.8	31592.8	127.251	55.0462	19.3746	12.7464	140.573
2866	32139.3	31938.1	31658.9	32084.9	31604.5	127.34	55.3985	19.3479	12.7685	140.79
2866.2	32148.4	31947.1	31668.5	32096	31616.1	127.414	55.7437	19.3211	12.7906	140.991
2866.4	32157.5	31956.2	31678.1	32107.1	31627.7	127.466	56.0814	19.2944	12.8127	141.17
2866.6	32166.7	31965.3	31687.6	32118.2	31639.2	127.503	56.4112	19.2676	12.8348	141.334
2866.8	32175.8	31974.4	31697.2	32129.3	31650.7	127.517	56.7328	19.2409	12.8569	141.473
2867	32184.9	31983.4	31706.8	32140.4	31662.2	127.496	57.0459	19.2141	12.879	141.579
2867.2	32194.1	31992.5	31716.4	32151.4	31673.7	127.439	57.3501	19.1874	12.9011	141.649
2867.4	32203.3	32001.6	31726.1	32162.4	31685.3	127.332	57.6452	19.1606	12.9231	141.671
2867.6	32212.4	32010.7	31736	32173.4	31697	127.191	57.9308	19.1339	12.9452	141.659
2867.8	32221.6	32019.9	31745.8	32184.4	31708.7	126.971	58.2066	19.1071	12.9673	141.573
2868	32230.8	32029	31755.6	32195.4	31720.3	126.724	58.4725	19.0804	12.9894	141.46
2868.2	32239.9	32038.1	31765.3	32206.4	31731.7	126.379	58.728	19.0536	13.0115	141.255
2868.4	32249.1	32047.2	31775	32217.3	31743.2	126.011	58.9731	19.0269	13.0336	141.026
2868.6	32258.3	32056.4	31784.7	32228.2	31754.6	125.566	59.2074	19.0001	13.0557	140.726
2868.8	32267.5	32065.5	31794.3	32239.1	31765.9	125.086	59.4307	18.9734	13.0778	140.39
2869	32276.7	32074.7	31803.9	32250	31777.2	124.546	59.6429	18.9466	13.0999	139.999
2869.2	32285.9	32083.8	31813.5	32260.8	31788.5	123.97	59.8438	18.9199	13.122	139.57
2869.4	32295.1	32093	31823.3	32271.7	31799.8	123.358	60.0332	18.8931	13.1441	139.108
2869.6	32304.4	32102.1	31833.1	32282.5	31811.2	122.736	60.2109	18.8664	13.1662	138.632
2869.8	32313.6	32111.3	31842.9	32293.3	31822.6	122.108	60.3768	18.8396	13.1883	138.147
2870	32322.8	32120.5	31852.9	32304	31834.1	121.5	60.5309	18.8129	13.2104	137.676
2870.2	32332.1	32129.7	31862.9	32314.8	31845.6	120.899	60.673	18.7861	13.2325	137.207
2870.4	32341.3	32138.9	31873	32325.5	31857.2	120.385	60.803	18.7593	13.2546	136.81
2870.6	32350.6	32148	31883.3	32336.2	31868.9	119.895	60.9209	18.7326	13.2767	136.431
2870.8	32359.8	32157.3	31893.6	32346.8	31880.6	119.518	61.0267	18.7058	13.2988	136.145
2871	32369.1	32166.5	31904	32357.4	31892.3	119.18	61.1204	18.6791	13.3209	135.889
2871.2	32378.4	32175.7	31914.4	32368	31904	118.939	61.2019	18.6523	13.343	135.713
2871.4	32387.7	32184.9	31924.9	32378.6	31915.8	118.744	61.2713	18.6256	13.365	135.573
2871.6	32396.9	32194.1	31935.4	32389.2	31927.6	118.621	61.3286	18.5988	13.3871	135.489
2871.8	32406.2	32203.4	31946	32399.7	31939.5	118.533	61.374	18.5721	13.4092	135.431
2872	32415.5	32212.6	31956.7	32410.2	31951.4	118.483	61.4075	18.5453	13.4313	135.401
2872.2	32424.8	32221.9	31967.4	32420.7	31963.3	118.447	61.4292	18.5186	13.4534	135.378
2872.4	32434.2	32231.1	31978.2	32431.1	31975.2	118.419	61.4394	18.4918	13.4755	135.356
2872.6	32443.5	32240.4	31989	32441.5	31987	118.388	61.4381	18.4651	13.4976	135.327
2872.8	32452.8	32249.6	31999.7	32451.9	31998.8	118.351	61.4256	18.4383	13.5197	135.288
2873	32462.1	32258.9	32010.4	32462.3	32010.5	118.3	61.4021	18.4116	13.5418	135.231
2873.2	32471.5	32268.2	32021	32472.6	32022.1	118.237	61.3678	18.3848	13.5639	135.159
2873.4	32480.8	32277.5	32031.6	32482.9	32033.7	118.155	61.3232	18.3581	13.586	135.066
2873.6	32490.2	32286.8	32042.3	32493.1	32045.2	118.058	61.2684	18.3313	13.6081	134.954
2873.8	32499.5	32296.1	32052.8	32503.4	32056.7	117.937	61.2039	18.3046	13.6302	134.818
2874	32508.9	32305.4	32063.4	32513.6	32068.1	117.799	61.13	18.2778	13.6523	134.662
2874.2	32518.3	32314.7	32073.8	32523.8	32079.3	117.638	61.0472	18.2511	13.6744	134.482
2874.4	32527.7	32324	32084.2	32533.9	32090.4	117.46	60.9559	18.2243	13.6965	134.284
2874.6	32537.1	32333.4	32094.4	32544	32101.4	117.263	60.8566	18.1976	13.7186	134.065
2874.8	32546.5	32342.7	32104.6	32554.1	32112.2	117.05	60.7499	18.1708	13.7407	133.829
2875	32555.9	32352	32114.7	32564.2	32123	116.818	60.6362	18.1441	13.7628	133.573
2875.2	32565.3	32361.4	32124.7	32574.2	32133.6	116.569	60.5163	18.1173	13.7849	133.3
2875.4	32574.7	32370.7	32134.7	32584.2	32144.3	116.302	60.3907	18.0906	13.8069	133.008
2875.6	32584.1	32380.1	32144.8	32594.2	32154.9	116.019	59.9452	18.0638	13.829	132.557
2875.8	32593.5	32389.5	32154.8	32604.1	32165.4	115.723	58.9795	18.0371	13.8511	131.862
2876	32603	32398.9	32164.7	32614.1	32175.8	115.413	58.0061	18.0103	13.8732	131.155
2876.2	32612.4	32408.3	32174.6	32623.9	32186.2	115.082	57.0245	17.9836	13.8953	130.43
2876.4	32621.9	32417.6	32184.6	32633.8	32196.5	114.728	56.0346	17.9568	13.9174	129.687
2876.6	32631.3	32427	32194.6	32643.6	32206.9	114.345	55.0361	17.9301	13.9395	128.917
2876.8	32640.8	32436.4	32204.5	32653.4	32217.1	113.929	54.0287	17.9033	13.9616	128.118
2877	32650.3	32445.9	32214.5	32663.2	32227.4	113.477	53.0124	17.8766	13.9837	127.289
2877.2	32659.7	32455.3	32224.5	32672.9	32237.6	112.984	51.9868	17.8498	14.0058	126.423
2877.4	32669.2	32464.7	32234.4	32682.6	32247.8	112.463	50.9517	17.8231	14.0279	125.533
2877.6	32678.7	32474.1	32244.3	32692.3	32257.9	111.913	49.9071	17.7963	14.05	124.617
2877.8	32688.2	32483.5	32254.2	32701.9	32268	111.34	48.8527	17.7696	14.0721	123.681
2878	32697.6	32492.9	32264.2	32711.6	32278.1	110.743	47.7883	17.7428	14.0942	122.724
2878.2	32707.1	32502.4	32274.2	32721.2	32288.2	110.126	46.7139	17.7161	14.1163	121.75
2878.4	32716.6	32511.8	32284.2	32730.7	32298.3	109.489	45.6292	17.6893	14.1384	120.759
2878.6	32726.1	32521.2	32294.2	32740.3	32308.3	108.844	44.5342	17.6626	14.1605	119.761
2878.8	32735.6	32530.6	32304.2	32749.8	32318.4	108.201	43.4288	17.6358	14.1826	118.768
2879	32745	32540	32314.2	32759.2	32328.5	107.566	42.3128	17.609	14.2047	117.782
2879.2	32754.5	32549.4	32324.2	32768.7	32338.4	106.943	41.1862	17.5823	14.2268	116.811
2879.4	32764	32558.9	32334.2	32778.1	32348.4	106.34	40.049	17.5555	14.2488	115.86
2879.6	32773.4	32568.3	32344.3	32787.5	32358.4	105.767	38.901	17.5288	14.2709	114.939
2879.8	32782.9	32577.7	32354.3	32796.9	32368.3	105.235	37.7422	17.502	14.293	114.059
2880	32792.4	32587.1	32364.2	32806.2	32378.1	104.744	36.5727	17.4753	14.3151	113.222
2880.2	32801.8	32596.5	32374.2	32815.5	32387.9	104.319	35.3923	17.4485	14.3372	112.45
2880.4	32811.3	32605.8	32384.1	32824.8	32397.6	103.938	34.2011	17.4218	14.3593	111.726
2880.6	32820.7	32615.2	32393.9	32834.1	32407.3	103.633	32.9991	17.395	14.3814	111.078
2880.8	32830.1	32624.6	32403.7	32843.3	32416.9	103.372	31.7863	17.3683	14.4035	110.477
2881	32839.6	32634	32413.5	32852.5	32426.5	103.18	30.5627	17.3415	14.4256	109.95
2881.2	32849	32643.3	32423.2	32861.7	32436	103.034	29.3285	17.3148	14.4477	109.475
2881.4	32858.4	32652.7	32432.9	32870.9	32445.4	102.947	28.0836	17.288	14.4698	109.064
2881.6	32867.8	32662	32442.6	32880	32454.9	102.906	26.8282	17.2613	14.4919	108.707
2881.8	32877.2	32671.3	32452.2	32889.2	32464.2	102.904	25.5623	17.2345	14.514	108.399
2882	32886.5	32680.6	32461.9	32898.2	32473.6	102.945	24.286	17.2078	14.5361	108.143
2882.2	32895.9	32689.9	32471.5	32907.3	32482.9	103.006	22.9995	17.181	14.5582	107.918
2882.4	32905.2	32699.2	32481.1	32916.4	32492.2	103.101	21.7028	17.1543	14.5803	107.739
2882.6	32914.6	32708.5	32490.7	32925.4	32501.5	103.204	20.3962	17.1275	14.6024	107.581
2882.8	32923.9	32717.8	32500.2	32934.4	32510.7	103.328	19.0797	17.1008	14.6245	107.457
2883	32933.2	32727	32509.8	32943.3	32520	103.451	17.7535	17.074	14.6466	107.347
2883.2	32942.5	32736.3	32519.4	32952.3	32529.2	103.575	16.4177	17.0473	14.6687	107.252
2883.4	32951.8	32745.5	32528.9	32961.2	32538.3	103.692	15.0726	17.0205	14.6907	107.167
2883.6	32961	32754.7	32538.4	32970.1	32547.5	103.792	13.7184	16.9938	14.7128	107.081
2883.8	32970.3	32763.9	32547.8	32979	32556.6	103.874	12.3552	16.967	14.7349	106.992
2884	32979.5	32773	32557.3	32987.9	32565.7	103.932	10.9833	16.9403	14.757	106.898
2884.2	32988.7	32782.2	32566.7	32996.7	32574.7	103.953	9.60284	16.9135	14.7791	106.785
2884.4	32997.9	32791.3	32576.2	33005.6	32583.9	103.954	8.21411	16.8868	14.8012	106.668
2884.6	33007.1	32800.4	32585.7	33014.4	32593	103.893	6.81733	16.86	14.8233	106.509
2884.8	33016.2	32809.5	32595.3	33023.2	32602.2	103.809	5.41278	16.8333	14.8454	106.346
2885	33025.4	32818.6	32604.8	33031.9	32611.4	103.671	4.00075	16.8065	14.8675	106.147
2885.2	33034.5	32827.6	32614.2	33040.7	32620.5	103.5	2.58164	16.7798	14.8896	105.934
2885.4	33043.6	32836.7	32623.6	33049.4	32629.5	103.286	1.1566	16.753	14.9117	105.699
2885.6	33052.6	32845.7	32632.9	33058.1	32638.4	103.027	0.369784	16.757	14.9399	105.445
2885.8	33061.7	32854.7	32642.1	33066.8	32647.2	102.742	1.8313	16.7682	14.9694	105.188
2886	33070.7	32863.6	32651.1	33075.5	32656	102.405	3.27901	16.7793	14.999	104.9
2886.2	33079.7	32872.6	32660.1	33084.2	32664.6	102.054	4.71085	16.7905	15.0286	104.619
2886.4	33088.6	32881.5	32669	33092.8	32673.2	101.669	6.12669	16.8017	15.0582	104.323
2886.6	33097.6	32890.4	32677.8	33101.5	32681.7	101.275	7.52651	16.8129	15.0878	104.037
2886.8	33106.5	32899.3	32686.6	33110.1	32690.1	100.873	8.91029	16.8241	15.1173	103.761
2887	33115.4	32908.1	32695.3	33118.7	32698.6	100.467	10.278	16.8352	15.1469	103.5
2887.2	33124.3	32916.9	32704.1	33127.3	32707	100.071	11.6297	16.8464	15.1765	103.265
2887.4	33133.2	32925.7	32712.6	33135.8	32715.3	99.6927	12.9653	16.8576	15.2061	103.064
2887.6	33142	32934.5	32721.1	33144.4	32723.5	99.3293	14.2849	16.8688	15.2356	102.893
2887.8	33150.8	32943.3	32729.5	33153	32731.6	99.0057	15.5883	16.88	15.2652	102.777
2888	33159.6	32952	32737.8	33161.5	32739.7	98.7008	16.8757	16.8911	15.2948	102.693
2888.2	33168.3	32960.7	32746.1	33170	32747.7	98.43	18.1469	16.9023	15.3244	102.656
2888.4	33177.1	32969.4	32754.3	33178.5	32755.8	98.1918	19.4019	16.9135	15.354	102.664
2888.6	33185.8	32978	32762.5	33187	32763.8	97.9796	20.6408	16.9247	15.3835	102.709
2888.8	33194.5	32986.7	32770.7	33195.5	32771.8	97.8192	21.8634	16.9359	15.4131	102.815
2889	33203.1	32995.3	32778.9	33204	32779.8	97.6798	23.0697	16.9471	15.4427	102.953
2889.2	33211.8	33003.8	32787	33212.5	32787.7	97.5915	24.2598	16.9582	15.4723	103.149
2889.4	33220.4	33012.4	32795.2	33221	32795.8	97.5275	25.4336	16.9694	15.5019	103.377
2889.6	33229	33020.9	32803.3	33229.4	32803.8	97.4998	26.5911	16.9806	15.5314	103.648
2889.8	33237.5	33029.4	32811.4	33237.9	32811.8	97.5089	27.7325	16.9918	15.561	103.961
2890	33246	33037.9	32819.5	33246.3	32819.8	97.5327	28.8578	17.003	15.5906	104.296
2890.2	33254.6	33046.4	32827.6	33254.7	32827.8	97.5942	29.9672	17.0141	15.6202	104.672
2890.4	33263.1	33054.8	32835.7	33263.2	32835.8	97.6624	31.0608	17.0253	15.6498	105.06
2890.6	33271.5	33063.2	32843.8	33271.6	32843.9	97.7463	32.1388	17.0365	15.6793	105.467
2890.8	33280	33071.6	32852	33280	32852	97.8361	33.2013	17.0477	15.7089	105.885
2891	33288.4	33080	32860.2	33288.4	32860.2	97.9266	34.2485	17.0589	15.7385	106.308
2891.2	33296.9	33088.4	32868.5	33296.8	32868.4	98.017	35.2804	17.07	15.7681	106.734
2891.4	33305.3	33096.8	32876.8	33305.2	32876.7	98.1024	36.2972	17.0812	15.7977	107.158
2891.6	33313.7	33105.1	32885.1	33313.6	32885.1	98.171	37.299	17.0924	15.8272	107.571
2891.8	33322.1	33113.5	32893.5	33322	32893.4	98.2306	38.2858	17.1036	15.8568	107.977
2892	33330.5	33121.8	32901.8	33330.4	32901.7	98.2694	39.2575	17.1148	15.8864	108.367
2892.2	33338.9	33130.2	32910.1	33338.8	32910	98.2896	40.2144	17.1259	15.916	108.741
2892.4	33347.3	33138.5	32918.5	33347.2	32918.4	98.2919	41.1562	17.1371	15.9456	109.101
2892.6	33355.7	33146.8	32926.8	33355.6	32926.7	98.2614	42.0831	17.1483	15.9751	109.433
2892.8	33364	33155.2	32935.2	33364	32935.1	98.2159	42.9949	17.1595	16.0047	109.752
2893	33372.4	33163.5	32943.5	33372.4	32943.4	98.1368	43.8915	17.1707	16.0343	110.042
2893.2	33380.8	33171.8	32951.9	33380.7	32951.8	98.0442	44.7729	17.1818	16.0639	110.32
2893.4	33389.2	33180.2	32960.3	33389.1	32960.2	97.9356	45.6389	17.193	16.0935	110.584
2893.6	33397.6	33188.5	32968.7	33397.5	32968.6	97.8121	46.4895	17.2042	16.123	110.835
2893.8	33406	33196.8	32977.1	33405.9	32977.1	97.6889	47.3243	17.2154	16.1526	111.086
2894	33414.4	33205.2	32985.6	33414.3	32985.5	97.5664	48.1434	17.2266	16.1822	111.336
2894.2	33422.8	33213.5	32994	33422.7	32994	97.4537	48.9464	17.2377	16.2118	111.593
2894.4	33431.2	33221.9	33002.4	33431.2	33002.4	97.3612	49.7332	17.2489	16.2414	111.866
2894.6	33439.6	33230.2	33010.8	33439.6	33010.8	97.2878	50.5036	17.2601	16.2709	112.153
2894.8	33448	33238.6	33019.2	33448	33019.2	97.2405	51.2573	17.2713	16.3005	112.459
2895	33456.4	33247	33027.6	33456.4	33027.6	97.2303	51.9941	17.2825	16.3301	112.794
2895.2	33464.9	33255.4	33036	33464.9	33036	97.2426	52.7137	17.2936	16.3597	113.144
2895.4	33473.3	33263.8	33044.5	33473.3	33044.5	97.3087	53.4159	17.3048	16.3893	113.535
2895.6	33481.8	33272.2	33053.1	33481.8	33053.1	97.3983	54.1003	17.316	16.4188	113.942
2895.8	33490.2	33280.6	33061.8	33490.2	33061.8	97.5267	54.7667	17.3272	16.4484	114.375
2896	33498.7	33289	33070.5	33498.7	33070.5	97.6874	55.4148	17.3384	16.478	114.829
2896.2	33507.2	33297.4	33079.4	33507.2	33079.4	97.8701	56.0442	17.3495	16.5076	115.295
2896.4	33515.7	33305.9	33088.3	33515.7	33088.3	98.0865	56.6546	17.3607	16.5371	115.782
2896.6	33524.2	33314.4	33097.2	33524.2	33097.2	98.3144	57.2457	17.3719	16.5667	116.271
2896.8	33532.8	33322.8	33106.2	33532.8	33106.2	98.562	57.8171	17.3831	16.5963	116.769
2897	33541.3	33331.3	33115.3	33541.3	33115.3	98.8119	58.3686	17.3943	16.6259	117.259
2897.2	33549.9	33339.8	33124.4	33549.9	33124.4	99.0599	58.8999	17.4054	16.6555	117.739
2897.4	33558.4	33348.4	33133.5	33558.4	33133.5	99.3003	59.4106	17.4166	16.685	118.203
2897.6	33567	33356.9	33142.7	33567	33142.7	99.524	59.9005	17.4278	16.7146	118.643
2897.8	33575.6	33365.4	33152	33575.6	33152	99.7222	60.3692	17.439	16.7442	119.052
2898	33584.3	33374	33161.3	33584.3	33161.3	99.8948	60.8165	17.4502	16.7738	119.43
2898.2	33592.9	33382.6	33170.8	33592.9	33170.8	100.028	61.2421	17.4613	16.8034	119.764
2898.4	33601.6	33391.2	33180.2	33601.6	33180.2	100.129	61.6457	17.4725	16.8329	120.061
2898.6	33610.3	33399.8	33189.8	33610.3	33189.8	100.187	62.0271	17.4837	16.8625	120.311
2898.8	33619	33408.5	33199.3	33619	33199.3	100.202	62.386	17.4949	16.8921	120.515
2899	33627.7	33417.1	33208.8	33627.7	33208.8	100.176	62.7222	17.5061	16.9217	120.674
2899.2	33636.4	33425.8	33218.4	33636.4	33218.4	100.099	63.0355	17.5172	16.9513	120.778
2899.4	33645.2	33434.5	33228	33645.2	33228	99.9887	63.3257	17.5284	16.9808	120.845
2899.6	33653.9	33443.3	33237.7	33653.9	33237.7	99.8273	63.5926	17.5396	17.0104	120.857
2899.8	33662.7	33452	33247.4	33662.7	33247.4	99.6424	63.836	17.5508	17.04	120.839
2900	33671.6	33460.8	33257.2	33671.6	33257.2	99.4286	64.0558	17.562	17.0696	120.785
2900.2	33680.4	33469.5	33267	33680.4	33267	99.1971	64.2519	17.5731	17.0992	120.704
2900.4	33689.3	33478.4	33276.8	33689.3	33276.8	98.9531	64.4242	17.5843	17.1287	120.602
2900.6	33698.2	33487.2	33286.7	33698.2	33286.7	98.7031	64.5725	17.5955	17.1583	120.482
2900.8	33707.1	33496	33296.6	33707.1	33296.6	98.4606	64.697	17.6067	17.1879	120.356
2901	33716	33504.9	33306.5	33716	33306.5	98.2272	64.7974	17.6179	17.2175	120.225
2901.2	33725	33513.8	33316.4	33725	33316.4	98.0115	64.8739	17.629	17.2471	120.096
2901.4	33733.9	33522.7	33326.4	33733.9	33326.4	97.8149	64.9266	17.6402	17.2766	119.97
2901.6	33742.9	33531.7	33336.3	33742.9	33336.3	97.6426	64.9554	17.6514	17.3062	119.851
2901.8	33752	33540.6	33346.2	33752	33346.2	97.4943	64.9605	17.6626	17.3358	119.739
2902	33761	33549.6	33356	33761	33356	97.3719	64.9422	17.6738	17.3654	119.636
2902.2	33770.1	33558.7	33365.8	33770.1	33365.8	97.2748	64.9005	17.685	17.395	119.54
2902.4	33779.2	33567.7	33375.7	33779.2	33375.7	97.1976	64.8358	17.6961	17.4245	119.448
2902.6	33788.3	33576.7	33385.5	33788.3	33385.5	97.135	64.7483	17.7073	17.4541	119.355
2902.8	33797.4	33585.8	33395.3	33797.4	33395.3	97.0838	64.6383	17.7185	17.4837	119.26
2903	33806.6	33594.9	33405	33806.6	33405	97.0401	64.5064	17.7297	17.5133	119.159
2903.2	33815.8	33604.1	33414.7	33815.8	33414.7	97.0009	64.3529	17.7409	17.5429	119.05
2903.4	33825	33613.2	33424.4	33825	33424.4	96.9428	64.1784	17.752	17.5724	118.915
2903.6	33834.2	33622.4	33434.1	33834.2	33434.1	96.8719	63.9834	17.7632	17.602	118.758
2903.8	33843.5	33631.6	33443.8	33843.5	33443.8	96.7716	63.7686	17.7744	17.6316	118.566
2904	33852.7	33640.8	33453.5	33852.7	33453.5	96.6518	63.5346	17.7856	17.6612	118.349
2904.2	33862	33650	33463.2	33862	33463.2	96.4973	63.2823	17.7968	17.6907	118.093
2904.4	33871.4	33659.3	33472.9	33871.4	33472.9	96.3165	63.0124	17.8079	17.7203	117.807
2904.6	33880.7	33668.6	33482.6	33880.7	33482.6	96.1091	62.7258	17.8191	17.7499	117.491
2904.8	33890.1	33677.9	33492.2	33890.1	33492.2	95.8804	62.4235	17.8303	17.7795	117.149
2905	33899.4	33687.2	33501.7	33899.4	33501.7	95.6325	62.1065	17.8415	17.8091	116.783
2905.2	33908.8	33696.5	33511.2	33908.8	33511.2	95.3659	61.776	17.8527	17.8386	116.395
2905.4	33918.3	33705.9	33520.7	33918.3	33520.7	95.0867	61.433	17.8638	17.8682	115.991
2905.6	33927.7	33715.3	33530.2	33927.7	33530.2	94.7935	61.0789	17.875	17.8978	115.569
2905.8	33937.2	33724.7	33539.6	33937.2	33539.6	94.4946	60.7149	17.8862	17.9274	115.138
2906	33946.6	33734.1	33549.1	33946.6	33549.1	94.192	59.3634	17.8974	17.957	114.188
2906.2	33956.1	33743.5	33558.5	33956.1	33558.5	93.8881	57.9451	17.9086	17.9865	113.212
2906.4	33965.6	33753	33567.9	33965.6	33567.9	93.5835	56.506	17.9197	18.0161	112.234
2906.6	33975.2	33762.4	33577.3	33975.2	33577.3	93.2788	55.0464	17.9309	18.0457	111.257
2906.8	33984.7	33771.9	33586.6	33984.7	33586.6	92.9799	53.5665	17.9421	18.0753	110.287
2907	33994.2	33781.4	33595.9	33994.2	33595.9	92.6824	52.0666	17.9533	18.1049	109.321
2907.2	34003.8	33790.9	33605.1	34003.8	33605.1	92.3874	50.547	17.9645	18.1344	108.361
2907.4	34013.4	33800.4	33614.2	34013.4	33614.2	92.0934	49.008	17.9756	18.164	107.406
2907.6	34023	33810	33623.4	34023	33623.4	91.8103	47.45	17.9868	18.1936	106.467
2907.8	34032.6	33819.5	33632.5	34032.6	33632.5	91.5316	45.8734	17.998	18.2232	105.539
2908	34042.2	33829.1	33641.7	34042.2	33641.7	91.2702	44.2786	18.0092	18.2528	104.634
2908.2	34051.8	33838.6	33650.9	34051.8	33650.9	91.0171	42.6662	18.0204	18.2823	103.747
2908.4	34061.4	33848.2	33660	34061.4	33660	90.8006	41.0366	18.0315	18.3119	102.904
2908.6	34071	33857.7	33669.2	34071	33669.2	90.6063	39.3904	18.0427	18.3415	102.093
2908.8	34080.7	33867.3	33678.4	34080.7	33678.4	90.4498	37.7281	18.0539	18.3711	101.331
2909	34090.3	33876.9	33687.5	34090.3	33687.5	90.3224	36.0503	18.0651	18.4007	100.612
2909.2	34100	33886.5	33696.7	34100	33696.7	90.2516	34.3576	18.0763	18.4302	99.9611
2909.4	34109.6	33896	33705.8	34109.6	33705.8	90.2395	32.6506	18.0874	18.4598	99.3838
2909.6	34119.2	33905.6	33714.9	34119.2	33714.9	90.2696	30.93	18.0986	18.4894	98.867
2909.8	34128.9	33915.2	33724.1	34128.9	33724.1	90.3574	29.1964	18.1098	18.519	98.4267
2910	34138.5	33924.8	33733.3	34138.5	33733.3	90.4719	27.4504	18.121	18.5486	98.0363
2910.2	34148.1	33934.3	33742.6	34148.1	33742.6	90.6321	25.6927	18.1322	18.5781	97.715
2910.4	34157.8	33943.9	33751.9	34157.8	33751.9	90.8059	23.9238	18.1433	18.6077	97.4345
2910.6	34167.4	33953.5	33761.2	34167.4	33761.2	91.0078	22.1442	18.1545	18.6373	97.2097
2910.8	34177	33963	33770.6	34177	33770.6	91.2115	20.3546	18.1657	18.6669	97.017
2911	34186.6	33972.6	33780	34186.6	33780	91.4188	18.5555	18.1769	18.6965	96.8589
2911.2	34196.2	33982.1	33789.3	34196.2	33789.3	91.6237	16.7474	18.1881	18.726	96.7308
2911.4	34205.8	33991.6	33798.6	34205.8	33798.6	91.8199	14.9307	18.1992	18.7556	96.6272
2911.6	34215.3	34001.1	33807.9	34215.3	33807.9	92.0122	13.106	18.2104	18.7852	96.5531
2911.8	34224.9	34010.6	33817.2	34224.9	33817.2	92.1878	11.2736	18.2216	18.8148	96.4971
2912	34234.4	34020.1	33826.5	34234.4	33826.5	92.3601	9.43393	18.2328	18.8444	96.4724
2912.2	34244	34029.6	33835.9	34244	33835.9	92.5215	7.58743	18.244	18.8739	96.472
2912.4	34253.5	34039	33845.2	34253.5	33845.2	92.6811	5.73445	18.2551	18.9035	96.5053
2912.6	34263	34048.5	33854.6	34263	33854.6	92.8384	3.8753	18.2663	18.9331	96.5718
2912.8	34272.4	34057.9	33864	34272.4	33864	92.9962	2.0104	18.2775	18.9627	96.6746
2913	34281.9	34067.3	33873.4	34281.9	33873.4	93.1562	0.145624	18.2887	18.9922	96.8157
2913.2	34291.3	34076.6	33882.7	34291.3	33882.7	93.3178	2.20151	18.2952	18.9807	96.995
2913.4	34300.7	34086	33892.1	34300.7	33892.1	93.4812	4.46574	18.3013	18.9661	97.2282
2913.6	34310.1	34095.3	33901.4	34310.1	33901.4	93.6476	6.69761	18.3075	18.9515	97.5143
2913.8	34319.5	34104.7	33910.8	34319.5	33910.8	93.8187	8.89591	18.3136	18.9369	97.8523
2914	34328.9	34113.9	33920.1	34328.9	33920.1	93.9947	11.0596	18.3198	18.9223	98.2394
2914.2	34338.2	34123.2	33929.5	34338.2	33929.5	94.1748	13.1877	18.326	18.9077	98.6719
2914.4	34347.5	34132.5	33938.8	34347.5	33938.8	94.3586	15.2792	18.3321	18.8931	99.1464
2914.6	34356.8	34141.7	33948.1	34356.8	33948.1	94.5415	17.3335	18.3383	18.8785	99.6555
2914.8	34366	34150.9	33957.5	34366	33957.5	94.7226	19.3495	18.3444	18.8639	100.195
2915	34375.2	34160	33966.9	34375.2	33966.9	94.8958	21.3268	18.3506	18.8493	100.758
2915.2	34384.4	34169.2	33976.2	34384.4	33976.2	95.0585	23.2645	18.3567	18.8347	101.336
2915.4	34393.6	34178.3	33985.5	34393.6	33985.5	95.2075	25.1622	18.3629	18.8201	101.926
2915.6	34402.8	34187.4	33994.8	34402.8	33994.8	95.3415	27.0192	18.369	18.8055	102.524
2915.8	34411.9	34196.4	34003.9	34411.9	34003.9	95.4615	28.8353	18.3752	18.7909	103.127
2916	34421	34205.5	34013	34421	34013	95.5678	30.6098	18.3813	18.7763	103.733
2916.2	34430	34214.5	34022.1	34430	34022.1	95.6626	32.3425	18.3875	18.7617	104.343
2916.4	34439.1	34223.4	34031.2	34439.1	34031.2	95.748	34.0332	18.3937	18.7471	104.956
2916.6	34448.1	34232.4	34040.2	34448.1	34040.2	95.8245	35.6815	18.3998	18.7325	105.57
2916.8	34457	34241.3	34049.1	34457	34049.1	95.8924	37.2874	18.406	18.7179	106.183
2917	34466	34250.2	34057.9	34466	34057.9	95.9529	38.8506	18.4121	18.7033	106.795
2917.2	34474.9	34259	34066.6	34474.9	34066.6	96.0047	40.3711	18.4183	18.6887	107.402
2917.4	34483.8	34267.9	34075.2	34483.8	34075.2	96.0498	41.8488	18.4244	18.6741	108.005
2917.6	34492.6	34276.7	34083.7	34492.6	34083.7	96.0865	43.2839	18.4306	18.6595	108.6
2917.8	34501.4	34285.4	34092.2	34501.4	34092.2	96.1174	44.6762	18.4367	18.6449	109.188
2918	34510.2	34294.1	34100.6	34510.2	34100.6	96.1397	46.026	18.4429	18.6303	109.766
2918.2	34518.9	34302.8	34109	34518.9	34109	96.1542	47.3334	18.449	18.6157	110.331
2918.4	34527.7	34311.5	34117.2	34527.7	34117.2	96.1624	48.5986	18.4552	18.6011	110.886
2918.6	34536.4	34320.1	34125.3	34536.4	34125.3	96.1642	49.8217	18.4613	18.5865	111.427
2918.8	34545	34328.7	34133.5	34545	34133.5	96.1622	51.003	18.4675	18.5719	111.957
2919	34553.6	34337.3	34141.5	34553.6	34141.5	96.1497	52.1428	18.4737	18.5573	112.469
2919.2	34562.2	34345.8	34149.6	34562.2	34149.6	96.1328	53.2414	18.4798	18.5427	112.967
2919.4	34570.8	34354.4	34157.6	34570.8	34157.6	96.1072	54.2992	18.486	18.5281	113.446
2919.6	34579.3	34362.8	34165.7	34579.3	34165.7	96.0752	55.3164	18.4921	18.5135	113.908
2919.8	34587.8	34371.3	34173.7	34587.8	34173.7	96.0362	56.2936	18.4983	18.4989	114.352
2920	34596.3	34379.7	34181.6	34596.3	34181.6	95.9872	57.2312	18.5044	18.4843	114.774
2920.2	34604.7	34388.1	34189.5	34604.7	34189.5	95.9338	58.1295	18.5106	18.4697	115.179
2920.4	34613.1	34396.4	34197.4	34613.1	34197.4	95.8689	58.9891	18.5167	18.4551	115.56
2920.6	34621.5	34404.7	34205.2	34621.5	34205.2	95.8003	59.8104	18.5229	18.4405	115.923
2920.8	34629.8	34413	34213.1	34629.8	34213.1	95.725	60.5939	18.529	18.4259	116.266
2921	34638.1	34421.2	34220.9	34638.1	34220.9	95.644	61.3403	18.5352	18.4113	116.589
2921.2	34646.4	34429.5	34228.8	34646.4	34228.8	95.561	62.0499	18.5414	18.3967	116.894
2921.4	34654.6	34437.6	34236.7	34654.6	34236.7	95.4779	62.7233	18.5475	18.3821	117.184
2921.6	34662.8	34445.8	34244.5	34662.8	34244.5	95.3951	63.3612	18.5537	18.3675	117.458
2921.8	34671	34453.9	34252.4	34671	34252.4	95.3137	63.9641	18.5598	18.3529	117.717
2922	34679.1	34462	34260.2	34679.1	34260.2	95.2335	64.5325	18.566	18.3383	117.961
2922.2	34687.2	34470.1	34267.9	34687.2	34267.9	95.1539	65.0672	18.5721	18.3237	118.189
2922.4	34695.3	34478.1	34275.7	34695.3	34275.7	95.0747	65.5687	18.5783	18.3091	118.401
2922.6	34703.4	34486.1	34283.4	34703.4	34283.4	94.9961	66.0376	18.5844	18.2945	118.597
2922.8	34711.4	34494.1	34291	34711.4	34291	94.9176	66.4746	18.5906	18.2799	118.777
2923	34719.4	34502	34298.7	34719.4	34298.7	94.8392	66.8802	18.5967	18.2653	118.941
2923.2	34727.3	34509.9	34306.3	34727.3	34306.3	94.7604	67.2552	18.6029	18.2507	119.088
2923.4	34735.2	34517.8	34313.9	34735.2	34313.9	94.6798	67.6002	18.609	18.2361	119.218
2923.6	34743.1	34525.6	34321.4	34743.1	34321.4	94.5992	67.9158	18.6152	18.2215	119.332
2923.8	34751	34533.5	34328.9	34751	34328.9	94.5202	68.2027	18.6214	18.2069	119.432
2924	34758.9	34541.2	34336.4	34758.9	34336.4	94.4422	68.4616	18.6275	18.1924	119.517
2924.2	34766.7	34549	34343.9	34766.7	34343.9	94.3669	68.693	18.6337	18.1778	119.589
2924.4	34774.4	34556.7	34351.4	34774.4	34351.4	94.3004	68.8976	18.6398	18.1632	119.653
2924.6	34782.2	34564.4	34358.8	34782.2	34358.8	94.2359	69.0761	18.646	18.1486	119.704
2924.8	34789.9	34572.1	34366.1	34789.9	34366.1	94.1903	69.2291	18.6521	18.134	119.755
2925	34797.6	34579.8	34373.4	34797.6	34373.4	94.1576	69.3573	18.6583	18.1194	119.802
2925.2	34805.3	34587.4	34380.7	34805.3	34380.7	94.1286	69.4613	18.6644	18.1048	119.838
2925.4	34812.9	34595	34388.1	34812.9	34388.1	94.1344	69.5419	18.6706	18.0902	119.888
2925.6	34820.6	34602.6	34395.5	34820.6	34395.5	94.1435	69.5998	18.6767	18.0756	119.928
2925.8	34828.1	34610.1	34403	34828.1	34403	94.1743	69.6355	18.6829	18.061	119.971
2926	34835.7	34617.6	34410.4	34835.7	34410.4	94.2364	69.6498	18.6891	18.0464	120.027
2926.2	34843.2	34625.1	34417.7	34843.2	34417.7	94.3036	69.6433	18.6952	18.0318	120.075
2926.4	34850.8	34632.6	34425.1	34850.8	34425.1	94.4168	69.6166	18.7014	18.0172	120.147
2926.6	34858.3	34640	34432.4	34858.3	34432.4	94.5474	69.5706	18.7075	18.0026	120.222
2926.8	34865.7	34647.4	34439.7	34865.7	34439.7	94.686	69.5057	18.7137	17.988	120.292
2927	34873.2	34654.8	34447.1	34873.2	34447.1	94.8781	69.4228	18.7198	17.9734	120.395
2927.2	34880.6	34662.2	34454.5	34880.6	34454.5	95.0733	69.3224	18.726	17.9588	120.489
2927.4	34888	34669.6	34462	34888	34462	95.286	69.2052	18.7321	17.9442	120.589
2927.6	34895.4	34676.9	34469.5	34895.4	34469.5	95.5246	69.0719	18.7383	17.9296	120.7
2927.8	34902.7	34684.2	34477	34902.7	34477	95.7656	68.9232	18.7444	17.915	120.805
2928	34910	34691.5	34484.5	34910	34484.5	96.0155	68.7597	18.7506	17.9004	120.909
2928.2	34917.3	34698.7	34492	34917.3	34492	96.2699	68.582	18.7567	17.8858	121.009
2928.4	34924.6	34706	34499.6	34924.6	34499.6	96.5244	68.3909	18.7629	17.8712	121.102
2928.6	34931.9	34713.2	34507	34931.9	34507	96.7596	68.1869	18.7691	17.8566	121.173
2928.8	34939.1	34720.4	34514.4	34939.1	34514.4	96.9926	67.9708	18.7752	17.842	121.237
2929	34946.4	34727.6	34521.8	34946.4	34521.8	97.215	67.7432	18.7814	17.8274	121.287
2929.2	34953.6	34734.7	34529.2	34953.6	34529.2	97.3907	67.5048	18.7875	17.8128	121.293
2929.4	34960.8	34741.9	34536.7	34960.8	34536.7	97.5644	67.2561	18.7937	17.7982	121.294
2929.6	34967.9	34749	34544.1	34967.9	34544.1	97.7094	66.9979	18.7998	17.7836	121.266
2929.8	34975.1	34756.1	34551.5	34975.1	34551.5	97.8114	66.7308	18.806	17.769	121.2
2930	34982.2	34763.2	34558.9	34982.2	34558.9	97.9111	66.4555	18.8121	17.7544	121.128
2930.2	34989.3	34770.3	34566.4	34989.3	34566.4	97.9678	66.1726	18.8183	17.7398	121.018
2930.4	34996.4	34777.3	34573.8	34996.4	34573.8	97.995	65.8827	18.8244	17.7252	120.88
2930.6	35003.5	34784.4	34581.3	35003.5	34581.3	98.0209	65.5864	18.8306	17.7106	120.739
2930.8	35010.6	34791.4	34588.8	35010.6	34588.8	97.9978	65.2844	18.8368	17.696	120.555
2931	35017.6	34798.4	34596.2	35017.6	34596.2	97.9605	64.9772	18.8429	17.6814	120.358
2931.2	35024.7	34805.4	34603.7	35024.7	34603.7	97.9226	64.6655	18.8491	17.6668	120.158
2931.4	35031.7	34812.4	34611.1	35031.7	34611.1	97.8326	64.3499	18.8552	17.6522	119.914
2931.6	35038.7	34819.3	34618.6	35038.7	34618.6	97.7392	64.0309	18.8614	17.6376	119.665
2931.8	35045.7	34826.3	34626.1	35045.7	34626.1	97.643	63.7091	18.8675	17.623	119.413
2932	35052.7	34833.2	34633.5	35052.7	34633.5	97.5182	63.3851	18.8737	17.6084	119.137
2932.2	35059.6	34840.2	34641	35059.6	34641	97.3936	63.0594	18.8798	17.5938	118.861
2932.4	35066.6	34847.1	34648.4	35066.6	34648.4	97.2684	62.7325	18.886	17.5792	118.584
2932.6	35073.5	34854	34655.9	35073.5	34655.9	97.1409	62.4052	18.8921	17.5646	118.305
2932.8	35080.5	34860.9	34663.3	35080.5	34663.3	97.0139	62.0777	18.8983	17.55	118.028
2933	35087.4	34867.7	34670.7	35087.4	34670.7	96.8962	61.7509	18.9044	17.5354	117.758
2933.2	35094.3	34874.6	34678.1	35094.3	34678.1	96.7965	61.425	18.9106	17.5208	117.504
2933.4	35101.2	34881.5	34685.7	35101.2	34685.7	96.6975	61.1008	18.9168	17.5062	117.252
2933.6	35108.1	34888.3	34693.2	35108.1	34693.2	96.6153	60.7787	18.9229	17.4916	117.015
2933.8	35115	34895.2	34700.8	35115	34700.8	96.5543	60.4592	18.9291	17.477	116.798
2934	35121.9	34902	34708.4	35121.9	34708.4	96.494	60.1428	18.9352	17.4624	116.584
2934.2	35128.7	34908.8	34716	35128.7	34716	96.4546	59.8301	18.9414	17.4478	116.389
2934.4	35135.6	34915.6	34723.6	35135.6	34723.6	96.4336	59.5216	18.9475	17.4332	116.212
2934.6	35142.4	34922.4	34731.2	35142.4	34731.2	96.4133	59.2178	18.9537	17.4186	116.038
2934.8	35149.3	34929.2	34738.8	35149.3	34738.8	96.4131	58.9191	18.9598	17.404	115.885
2935	35156.1	34936	34746.4	35156.1	34746.4	96.4256	58.6261	18.966	17.3894	115.745
2935.2	35162.9	34942.8	34754	35162.9	34754	96.4383	58.3393	18.9721	17.3748	115.61
2935.4	35169.8	34949.6	34761.6	35169.8	34761.6	96.4471	58.0591	18.9783	17.3603	115.475
2935.6	35176.6	34956.4	34769.3	35176.6	34769.3	96.4541	57.786	18.9845	17.3457	115.343
2935.8	35183.4	34963.1	34776.8	35183.4	34776.8	96.461	57.5205	18.9906	17.3311	115.214
2936	35190.2	34969.9	34784.4	35190.2	34784.4	96.4451	57.263	18.9968	17.3165	115.071
2936.2	35197	34976.6	34792	35197	34792	96.4215	57.014	19.0029	17.3019	114.927
2936.4	35203.8	34983.4	34799.6	35203.8	34799.6	96.3977	56.7739	19.0091	17.2873	114.787
2936.6	35210.6	34990.1	34807.2	35210.6	34807.2	96.3398	56.5432	19.0152	17.2727	114.623
2936.8	35217.4	34996.9	34814.7	35217.4	34814.7	96.2738	56.3223	19.0214	17.2581	114.457
2937	35224.1	35003.6	34822.3	35224.1	34822.3	96.2073	56.1116	19.0275	17.2435	114.297
2937.2	35230.9	35010.3	34829.7	35230.9	34829.7	96.092	55.9115	19.0337	17.2289	114.1
2937.4	35237.7	35017.1	34837.1	35237.7	34837.1	95.9687	55.7224	19.0398	17.2143	113.903
2937.6	35244.4	35023.8	34844.5	35244.4	34844.5	95.8451	55.5446	19.046	17.1997	113.71
2937.8	35251.2	35030.5	34851.9	35251.2	34851.9	95.6812	55.3786	19.0521	17.1851	113.49
2938	35258	35037.2	34859.2	35258	34859.2	95.5131	55.2246	19.0583	17.1705	113.272
2938.2	35264.7	35044	34866.6	35264.7	34866.6	95.3448	55.0831	19.0645	17.1559	113.06
2938.4	35271.5	35050.7	34873.9	35271.5	34873.9	95.1448	54.9071	19.0706	17.1413	112.804
2938.6	35278.3	35057.4	34881.2	35278.3	34881.2	94.9434	54.2981	19.0768	17.1267	112.338
2938.8	35285	35064.1	34888.5	35285	34888.5	94.742	53.6886	19.0829	17.1121	111.873
2939	35291.8	35070.8	34895.8	35291.8	34895.8	94.5314	53.0785	19.0891	17.0975	111.401
2939.2	35298.5	35077.5	34903.1	35298.5	34903.1	94.3211	52.468	19.0952	17.0829	110.932
2939.4	35305.3	35084.2	34910.4	35305.3	34910.4	94.1115	51.8572	19.1014	17.0683	110.464
2939.6	35312	35091	34917.7	35312	34917.7	93.9119	51.2461	19.1075	17.0537	110.007
2939.8	35318.8	35097.7	34925	35318.8	34925	93.7128	50.635	19.1137	17.0391	109.552
2940	35325.5	35104.4	34932.3	35325.5	34932.3	93.5148	50.0238	19.1198	17.0245	109.1
2940.2	35332.3	35111.1	34939.6	35332.3	34939.6	93.3273	49.4127	19.126	17.0099	108.659
2940.4	35339	35117.8	34946.9	35339	34946.9	93.14	48.8017	19.1322	16.9953	108.22
2940.6	35345.8	35124.5	34954.1	35345.8	34954.1	92.9527	48.191	19.1383	16.9807	107.783
2940.8	35352.6	35131.2	34961.4	35352.6	34961.4	92.7646	47.5807	19.1445	16.9661	107.348
2941	35359.3	35137.9	34968.8	35359.3	34968.8	92.5763	46.9709	19.1506	16.9515	106.915
2941.2	35366.1	35144.7	34976.2	35366.1	34976.2	92.3858	46.3616	19.1568	16.9369	106.482
2941.4	35372.8	35151.4	34983.5	35372.8	34983.5	92.1837	45.7529	19.1629	16.9223	106.041
2941.6	35379.6	35158.1	34990.9	35379.6	34990.9	91.9817	45.1449	19.1691	16.9077	105.603
2941.8	35386.4	35164.8	34998.3	35386.4	34998.3	91.7786	44.5378	19.1752	16.8931	105.167
2942	35393.1	35171.5	35005.6	35393.1	35005.6	91.5714	43.9315	19.1814	16.8785	104.729
2942.2	35399.9	35178.3	35013.1	35399.9	35013.1	91.3639	43.3263	19.1875	16.8639	104.293
2942.4	35406.7	35185	35020.5	35406.7	35020.5	91.1524	42.722	19.1937	16.8493	103.857
2942.6	35413.5	35191.7	35028	35413.5	35028	90.9296	42.119	19.1999	16.8347	103.413
2942.8	35420.2	35198.5	35035.5	35420.2	35035.5	90.7061	41.5171	19.206	16.8201	102.971
2943	35427	35205.2	35043	35427	35043	90.477	40.9165	19.2122	16.8055	102.527
2943.2	35433.8	35212	35050.5	35433.8	35050.5	90.2349	40.3173	19.2183	16.7909	102.074
2943.4	35440.6	35218.7	35058.1	35440.6	35058.1	89.9919	39.7196	19.2245	16.7763	101.623
2943.6	35447.4	35225.5	35065.7	35447.4	35065.7	89.7411	39.1233	19.2306	16.7617	101.168
2943.8	35454.2	35232.2	35073.4	35454.2	35073.4	89.4764	38.5287	19.2368	16.7471	100.703
2944	35461	35239	35081.1	35461	35081.1	89.2104	37.9357	19.2429	16.7325	100.239
2944.2	35467.8	35245.8	35088.8	35467.8	35088.8	88.9342	37.3443	19.2491	16.7179	99.7693
2944.4	35474.6	35252.5	35096.4	35474.6	35096.4	88.6436	36.7548	19.2552	16.7033	99.2893
2944.6	35481.4	35259.3	35104.1	35481.4	35104.1	88.3524	36.1671	19.2614	16.6887	98.8115
2944.8	35488.3	35266.1	35111.8	35488.3	35111.8	88.0562	35.5813	19.2675	16.6741	98.332
2945	35495.1	35272.9	35119.5	35495.1	35119.5	87.7546	34.9975	19.2737	16.6595	97.8504
2945.2	35501.9	35279.7	35127.2	35501.9	35127.2	87.4544	34.4156	19.2799	16.6449	97.3729
2945.4	35508.8	35286.5	35135	35508.8	35135	87.1645	33.8358	19.286	16.6303	96.9073
2945.6	35515.6	35293.3	35142.8	35515.6	35142.8	86.883	33.2581	19.2922	16.6157	96.4522
2945.8	35522.5	35300.1	35150.7	35522.5	35150.7	86.6033	32.6825	19.2983	16.6011	96.0015
2946	35529.3	35306.9	35158.6	35529.3	35158.6	86.3374	32.1091	19.3045	16.5865	95.5663
2946.2	35536.2	35313.7	35166.6	35536.2	35166.6	86.0805	31.538	19.3106	16.5719	95.1422
2946.4	35543.1	35320.6	35174.6	35543.1	35174.6	85.828	30.9691	19.3168	16.5573	94.7249
2946.6	35550	35327.4	35182.6	35550	35182.6	85.6165	30.4025	19.3229	16.5427	94.3479
2946.8	35556.9	35334.2	35190.6	35556.9	35190.6	85.4224	29.8383	19.3291	16.5282	93.9899
2947	35563.8	35341.1	35198.6	35563.8	35198.6	85.2316	29.2765	19.3352	16.5136	93.6381
2947.2	35570.7	35348	35206.7	35570.7	35206.7	85.0798	28.717	19.3414	16.499	93.3249
2947.4	35577.6	35354.8	35214.8	35577.6	35214.8	84.938	28.16	19.3476	16.4844	93.0242
2947.6	35584.5	35361.7	35222.9	35584.5	35222.9	84.7983	27.6054	19.3537	16.4698	92.7288
2947.8	35591.4	35368.6	35231.1	35591.4	35231.1	84.6878	27.0533	19.3599	16.4552	92.4634
2948	35598.3	35375.5	35239.4	35598.3	35239.4	84.58	26.5037	19.366	16.4406	92.2039
2948.2	35605.3	35382.4	35247.6	35605.3	35247.6	84.4728	25.9566	19.3722	16.426	91.9484
2948.4	35612.2	35389.3	35255.7	35612.2	35255.7	84.3703	25.412	19.3783	16.4114	91.7004
2948.6	35619.2	35396.2	35263.9	35619.2	35263.9	84.2667	24.87	19.3845	16.3968	91.455
2948.8	35626.2	35403.1	35272	35626.2	35272	84.1598	24.3304	19.3906	16.3822	91.2097
2949	35633.1	35410.1	35280.1	35633.1	35280.1	84.0389	23.7934	19.3968	16.3676	90.9549
2949.2	35640.1	35417	35288.1	35640.1	35288.1	83.9157	23.2589	19.4029	16.353	90.7012
2949.4	35647.1	35423.9	35296.1	35647.1	35296.1	83.7826	22.7269	19.4091	16.3384	90.4417
2949.6	35654.1	35430.9	35304	35654.1	35304	83.6287	22.1974	19.4152	16.3238	90.166
2949.8	35661.1	35437.9	35311.7	35661.1	35311.7	83.4713	21.6705	19.4214	16.3092	89.8902
2950	35668.2	35444.9	35319.4	35668.2	35319.4	83.2981	21.146	19.4276	16.2946	89.6028
2950.2	35675.2	35451.8	35327.1	35675.2	35327.1	83.1058	20.624	19.4337	16.28	89.3008
2950.4	35682.2	35458.8	35334.7	35682.2	35334.7	82.9092	20.1044	19.4399	16.2654	88.9978
2950.6	35689.3	35465.8	35342.2	35689.3	35342.2	82.6916	19.5872	19.446	16.2508	88.678
2950.8	35696.3	35472.9	35349.6	35696.3	35349.6	82.459	19.0724	19.4522	16.2362	88.3473
2951	35703.4	35479.9	35357.1	35703.4	35357.1	82.2217	18.56	19.4583	16.2216	88.015
2951.2	35710.5	35486.9	35364.5	35710.5	35364.5	81.9512	18.0499	19.4645	16.207	87.6546
2951.4	35717.6	35494	35371.9	35717.6	35371.9	81.6687	17.5421	19.4706	16.1924	87.2858
2951.6	35724.7	35501	35379.3	35724.7	35379.3	81.3823	17.0365	19.4768	16.1778	86.916
2951.8	35731.8	35508.1	35386.7	35731.8	35386.7	81.0556	16.5331	19.4829	16.1632	86.5112
2952	35738.9	35515.2	35394	35738.9	35394	80.7235	16.0319	19.4891	16.1486	86.1041
2952.2	35746.1	35522.3	35401.3	35746.1	35401.3	80.3831	15.5327	19.4953	16.134	85.6918
2952.4	35753.2	35529.4	35408.7	35753.2	35408.7	80.0094	15.0355	19.5014	16.1194	85.2509
2952.6	35760.4	35536.5	35416	35760.4	35416	79.6334	14.5403	19.5076	16.1048	84.8104
2952.8	35767.5	35543.6	35423.4	35767.5	35423.4	79.2504	14.047	19.5137	16.0902	84.366
2953	35774.7	35550.7	35430.7	35774.7	35430.7	78.8559	13.5554	19.5199	16.0756	83.9134
2953.2	35781.9	35557.9	35438	35781.9	35438	78.4597	13.0656	19.526	16.061	83.4617
2953.4	35789.1	35565	35445.3	35789.1	35445.3	78.0589	12.5775	19.5322	16.0464	83.0083
2953.6	35796.3	35572.2	35452.7	35796.3	35452.7	77.6549	12.0908	19.5383	16.0318	82.5544
2953.8	35803.5	35579.4	35460	35803.5	35460	77.2513	11.6057	19.5445	16.0172	82.1035
2954	35810.8	35586.6	35467.3	35810.8	35467.3	76.853	11.1219	19.5506	16.0026	81.6603
2954.2	35818	35593.8	35474.7	35818	35474.7	76.4564	10.6394	19.5568	15.988	81.2211
2954.4	35825.3	35601	35482	35825.3	35482	76.0603	10.1581	19.5629	15.9734	80.785
2954.6	35832.5	35608.2	35489.2	35832.5	35489.2	75.6708	9.67776	19.5691	15.9588	80.3577
2954.8	35839.8	35615.5	35496.4	35839.8	35496.4	75.2816	9.19839	19.5753	15.9442	79.9334
2955	35847.1	35622.7	35503.6	35847.1	35503.6	74.8948	8.71985	19.5814	15.9296	79.5138
2955.2	35854.4	35630	35510.8	35854.4	35510.8	74.513	8.24199	19.5876	15.915	79.1017
2955.4	35861.8	35637.2	35517.9	35861.8	35517.9	74.1339	7.7647	19.5937	15.9004	78.6947
2955.6	35869.1	35644.5	35525.1	35869.1	35525.1	73.7658	7.28784	19.5999	15.8858	78.3008
2955.8	35876.4	35651.8	35532.2	35876.4	35532.2	73.4072	6.81126	19.606	15.8712	77.9186
2956	35883.8	35659.1	35539.3	35883.8	35539.3	73.0524	6.33484	19.6122	15.8566	77.5426
2956.2	35891.2	35666.5	35546.4	35891.2	35546.4	72.7207	5.85842	19.6183	15.842	77.1912
2956.4	35898.6	35673.8	35553.5	35898.6	35553.5	72.3988	5.38186	19.6245	15.8274	76.8517
2956.6	35906	35681.2	35560.7	35906	35560.7	72.0899	4.90499	19.6306	15.8128	76.5273
2956.8	35913.4	35688.5	35567.8	35913.4	35567.8	71.8321	4.42767	19.6368	15.7982	76.2538
2957	35920.8	35695.9	35575	35920.8	35575	71.5876	3.94973	19.643	15.7836	75.9957
2957.2	35928.2	35703.3	35582.2	35928.2	35582.2	71.385	3.47102	19.6491	15.769	75.78
2957.4	35935.7	35710.7	35589.5	35935.7	35589.5	71.2345	2.99137	19.6553	15.7544	75.6164
2957.6	35943.1	35718.1	35596.8	35943.1	35596.8	71.1043	2.51063	19.6614	15.7398	75.4748
2957.8	35950.6	35725.6	35604.1	35950.6	35604.1	71.0567	2.02864	19.6676	15.7252	75.4139
2958	35958.1	35733	35611.4	35958.1	35611.4	71.0463	1.54531	19.6737	15.7106	75.3913
2958.2	35965.6	35740.5	35618.9	35965.6	35618.9	71.0587	1.06066	19.6799	15.6961	75.3932
2958.4	35973.1	35747.9	35626.4	35973.1	35626.4	71.1738	0.575426	19.686	15.6815	75.495
2958.6	35980.7	35755.4	35633.9	35980.7	35633.9	71.3016	0.108398	19.6922	15.6669	75.612
2958.8	35988.2	35762.9	35641.5	35988.2	35641.5	71.4664	0.502575	19.7268	15.6575	75.776
2959	35995.8	35770.4	35649.1	35995.8	35649.1	71.676	1.21523	19.7696	15.6497	75.9913
2959.2	36003.4	35778	35656.9	36003.4	35656.9	71.8894	1.92075	19.8123	15.6418	76.2166
2959.4	36010.9	35785.5	35664.6	36010.9	35664.6	72.1154	2.61897	19.8551	15.634	76.46
2959.6	36018.5	35793.1	35672.4	36018.5	35672.4	72.341	3.30983	19.8978	15.6262	76.709
2959.8	36026.2	35800.6	35680.2	36026.2	35680.2	72.5558	3.99328	19.9406	15.6183	76.9535
2960	36033.8	35808.2	35688.1	36033.8	35688.1	72.7349	4.66927	19.9834	15.6105	77.1698
2960.2	36041.4	35815.8	35695.9	36041.4	35695.9	72.9008	5.33778	20.0261	15.6027	77.379
2960.4	36049.1	35823.4	35703.8	36049.1	35703.8	73.025	5.99877	20.0689	15.5948	77.5538
2960.6	36056.8	35831	35711.7	36056.8	35711.7	73.1112	6.65219	20.1116	15.587	77.6977
2960.8	36064.5	35838.7	35719.6	36064.5	35719.6	73.1855	7.29802	20.1544	15.5792	77.835
2961	36072.2	35846.3	35727.4	36072.2	35727.4	73.1938	7.93622	20.1971	15.5713	77.9148
2961.2	36079.9	35854	35735.2	36079.9	35735.2	73.191	8.56678	20.2399	15.5635	77.9884
2961.4	36087.6	35861.7	35743	36087.6	35743	73.1704	9.18965	20.2826	15.5557	78.0495
2961.6	36095.4	35869.4	35750.7	36095.4	35750.7	73.1213	9.80482	20.3254	15.5478	78.0879
2961.8	36103.1	35877.1	35758.4	36103.1	35758.4	73.0713	10.4123	20.3681	15.54	78.1292
2962	36110.9	35884.8	35766	36110.9	35766	73.0176	11.012	20.4109	15.5321	78.1709
2962.2	36118.7	35892.6	35773.7	36118.7	35773.7	72.9663	11.604	20.4537	15.5243	78.2182
2962.4	36126.5	35900.3	35781.3	36126.5	35781.3	72.9248	12.1882	20.4964	15.5165	78.278
2962.6	36134.3	35908.1	35789	36134.3	35789	72.9092	12.7646	20.5392	15.5086	78.3649
2962.8	36142.2	35915.9	35796.7	36142.2	35796.7	72.9035	13.3333	20.5819	15.5008	78.4639
2963	36150	35923.7	35804.3	36150	35804.3	72.9284	13.8942	20.6247	15.493	78.594
2963.2	36157.9	35931.5	35812	36157.9	35812	72.9737	14.4472	20.6674	15.4851	78.7453
2963.4	36165.7	35939.3	35819.8	36165.7	35819.8	73.0283	14.9925	20.7102	15.4773	78.9073
2963.6	36173.6	35947.2	35827.6	36173.6	35827.6	73.1171	15.5301	20.7529	15.4695	79.103
2963.8	36181.6	35955	35835.3	36181.6	35835.3	73.2091	16.0598	20.7957	15.4616	79.3033
2964	36189.5	35962.9	35843	36189.5	35843	73.3097	16.5818	20.8384	15.4538	79.5131
2964.2	36197.4	35970.8	35850.7	36197.4	35850.7	73.4157	17.096	20.8812	15.446	79.7292
2964.4	36205.4	35978.7	35858.4	36205.4	35858.4	73.5192	17.6025	20.924	15.4381	79.9441
2964.6	36213.3	35986.6	35866.1	36213.3	35866.1	73.6094	18.1012	20.9667	15.4303	80.1479
2964.8	36221.3	35994.6	35873.9	36221.3	35873.9	73.6934	18.5923	21.0095	15.4224	80.347
2965	36229.3	36002.5	35881.7	36229.3	35881.7	73.7565	19.0757	21.0522	15.4146	80.5277
2965.2	36237.3	36010.5	35889.6	36237.3	35889.6	73.8006	19.5515	21.095	15.4068	80.6917
2965.4	36245.4	36018.4	35897.6	36245.4	35897.6	73.8361	20.0196	21.1377	15.3989	80.8485
2965.6	36253.4	36026.4	35905.6	36253.4	35905.6	73.8313	20.4802	21.1805	15.3911	80.9692
2965.8	36261.5	36034.4	35913.5	36261.5	35913.5	73.8194	20.9333	21.2232	15.3833	81.0837
2966	36269.5	36042.5	35921.5	36269.5	35921.5	73.783	21.3789	21.266	15.3754	81.1766
2966.2	36277.6	36050.5	35929.6	36277.6	35929.6	73.727	21.817	21.3087	15.3676	81.252
2966.4	36285.7	36058.6	35937.7	36285.7	35937.7	73.6649	22.2478	21.3515	15.3598	81.3222
2966.6	36293.8	36066.6	35945.9	36293.8	35945.9	73.5794	22.6713	21.3943	15.3519	81.3714
2966.8	36302	36074.7	35953.9	36302	35953.9	73.4928	23.0875	21.437	15.3441	81.42
2967	36310.1	36082.8	35961.9	36310.1	35961.9	73.4024	23.4964	21.4798	15.3363	81.4651
2967.2	36318.3	36090.9	35970	36318.3	35970	73.3112	23.8983	21.5225	15.3284	81.5098
2967.4	36326.5	36099	35978	36326.5	35978	73.2252	24.293	21.5653	15.3206	81.5589
2967.6	36334.7	36107.2	35986.1	36334.7	35986.1	73.1522	24.6808	21.608	15.3127	81.6197
2967.8	36342.9	36115.3	35994.1	36342.9	35994.1	73.088	25.0616	21.6508	15.3049	81.688
2968	36351.1	36123.5	36002.1	36351.1	36002.1	73.0531	25.4355	21.6935	15.2971	81.7822
2968.2	36359.3	36131.7	36010.1	36359.3	36010.1	73.0353	25.8027	21.7363	15.2892	81.8912
2968.4	36367.6	36139.9	36018	36367.6	36018	73.0409	26.1632	21.779	15.2814	82.0203
2968.6	36375.8	36148.1	36025.9	36375.8	36025.9	73.0868	26.5172	21.8218	15.2736	82.1846
2968.8	36384.1	36156.3	36033.7	36384.1	36033.7	73.1454	26.8646	21.8646	15.2657	82.3593
2969	36392.4	36164.5	36041.3	36392.4	36041.3	73.2588	27.2056	21.9073	15.2579	82.5816
2969.2	36400.7	36172.8	36049	36400.7	36049	73.3864	27.5402	21.9501	15.2501	82.8155
2969.4	36409	36181.1	36056.7	36409	36056.7	73.5398	27.8686	21.9928	15.2422	83.0709
2969.6	36417.3	36189.3	36064.4	36417.3	36064.4	73.7192	28.1909	22.0356	15.2344	83.3481
2969.8	36425.7	36197.6	36071.9	36425.7	36071.9	73.905	28.5072	22.0783	15.2266	83.6296
2970	36434	36205.9	36079.4	36434	36079.4	74.1144	28.8176	22.1211	15.2187	83.9306
2970.2	36442.4	36214.3	36086.8	36442.4	36086.8	74.3247	29.1222	22.1638	15.2109	84.231
2970.4	36450.8	36222.6	36094.2	36450.8	36094.2	74.5367	29.4211	22.2066	15.203	84.5316
2970.6	36459.2	36230.9	36101.6	36459.2	36101.6	74.7489	29.7144	22.2493	15.1952	84.8308
2970.8	36467.6	36239.3	36109	36467.6	36109	74.9575	30.0023	22.2921	15.1874	85.1256
2971	36476	36247.7	36116.3	36476	36116.3	75.1594	30.2849	22.3348	15.1795	85.413
2971.2	36484.5	36256	36123.7	36484.5	36123.7	75.3591	30.5623	22.3776	15.1717	85.697
2971.4	36492.9	36264.4	36131	36492.9	36131	75.5436	30.8346	22.4204	15.1639	85.9664
2971.6	36501.4	36272.9	36138.3	36501.4	36138.3	75.7256	31.1019	22.4631	15.156	86.2322
2971.8	36509.8	36281.3	36145.6	36509.8	36145.6	75.8993	31.3644	22.5059	15.1482	86.4894
2972	36518.3	36289.7	36153	36518.3	36153	76.0658	31.6222	22.5486	15.1404	86.739
2972.2	36526.8	36298.2	36160.4	36526.8	36160.4	76.2255	31.8754	22.5914	15.1325	86.9812
2972.4	36535.3	36306.6	36167.8	36535.3	36167.8	76.3675	32.1242	22.6341	15.1247	87.2068
2972.6	36543.9	36315.1	36175.1	36543.9	36175.1	76.5043	32.3685	22.6769	15.1169	87.4265
2972.8	36552.4	36323.6	36182.5	36552.4	36182.5	76.6131	32.6087	22.7196	15.109	87.6205
2973	36560.9	36332.1	36189.8	36560.9	36189.8	76.7125	32.8447	22.7624	15.1012	87.8052
2973.2	36569.5	36340.6	36197.2	36569.5	36197.2	76.7876	33.0768	22.8051	15.0933	87.9676
2973.4	36578.1	36349.1	36204.6	36578.1	36204.6	76.8398	33.305	22.8479	15.0855	88.1089
2973.6	36586.7	36357.6	36212.1	36586.7	36212.1	76.8782	33.5295	22.8907	15.0777	88.2372
2973.8	36595.2	36366.1	36219.5	36595.2	36219.5	76.8785	33.7504	22.9334	15.0698	88.3314
2974	36603.9	36374.7	36226.9	36603.9	36226.9	76.8754	33.9678	22.9762	15.062	88.4218
2974.2	36612.5	36383.3	36234.4	36612.5	36234.4	76.8527	34.1818	23.0189	15.0542	88.4942
2974.4	36621.1	36391.8	36241.9	36621.1	36241.9	76.827	34.3927	23.0617	15.0463	88.5634
2974.6	36629.7	36400.4	36249.3	36629.7	36249.3	76.801	34.6004	23.1044	15.0385	88.6316
2974.8	36638.4	36409	36256.9	36638.4	36256.9	76.7759	34.8051	23.1472	15.0307	88.6998
2975	36647	36417.6	36264.4	36647	36264.4	76.7571	35.007	23.1899	15.0228	88.7728
2975.2	36655.7	36426.2	36272	36655.7	36272	76.7529	35.2061	23.2327	15.015	88.8577
2975.4	36664.4	36434.8	36279.6	36664.4	36279.6	76.7565	35.4027	23.2754	15.0072	88.9487
2975.6	36673.1	36443.5	36287.2	36673.1	36287.2	76.8075	35.5967	23.3182	14.9993	89.0799
2975.8	36681.8	36452.1	36294.8	36681.8	36294.8	76.8711	35.7884	23.361	14.9915	89.2213
2976	36690.5	36460.8	36302.5	36690.5	36302.5	76.9814	35.9778	23.4037	14.9836	89.4024
2976.2	36699.2	36469.4	36310.3	36699.2	36310.3	77.1252	36.165	23.4465	14.9758	89.6115
2976.4	36707.9	36478.1	36318.2	36707.9	36318.2	77.3078	36.3502	23.4892	14.968	89.8533
2976.6	36716.7	36486.8	36326.1	36716.7	36326.1	77.5564	36.5335	23.532	14.9601	90.1513
2976.8	36725.4	36495.5	36334	36725.4	36334	77.8227	36.715	23.5747	14.9523	90.4638
2977	36734.2	36504.2	36342.1	36734.2	36342.1	78.1919	36.8948	23.6175	14.9445	90.8643
2977.2	36742.9	36512.9	36350.2	36742.9	36350.2	78.5761	37.073	23.6602	14.9366	91.2772
2977.4	36751.7	36521.6	36358.4	36751.7	36358.4	79.0495	37.2497	23.703	14.9288	91.7664
2977.6	36760.5	36530.3	36366.6	36760.5	36366.6	79.5581	37.425	23.7457	14.921	92.2855
2977.8	36769.3	36539.1	36375	36769.3	36375	80.1119	37.599	23.7885	14.9131	92.8434
2978	36778.1	36547.8	36383.4	36778.1	36383.4	80.712	37.7718	23.8313	14.9053	93.4411
2978.2	36786.9	36556.6	36392	36786.9	36392	81.3287	37.9435	23.874	14.8974	94.053
2978.4	36795.7	36565.3	36400.6	36795.7	36400.6	81.9884	38.1142	23.9168	14.8896	94.7022
2978.6	36804.5	36574.1	36409.2	36804.5	36409.2	82.6503	38.284	23.9595	14.8818	95.3534
2978.8	36813.4	36582.9	36417.9	36813.4	36417.9	83.32	38.453	24.0023	14.8739	96.0115
2979	36822.2	36591.7	36426.7	36822.2	36426.7	83.9876	38.6212	24.045	14.8661	96.6679
2979.2	36831	36600.5	36435.5	36831	36435.5	84.6252	38.7888	24.0878	14.8583	97.2984
2979.4	36839.9	36609.3	36444.3	36839.9	36444.3	85.246	38.9557	24.1305	14.8504	97.9145
2979.6	36848.8	36618.1	36453.2	36848.8	36453.2	85.8359	39.1222	24.1733	14.8426	98.5038
2979.8	36857.6	36626.9	36462.1	36857.6	36462.1	86.3852	39.2882	24.216	14.8348	99.0578
2980	36866.5	36635.7	36471.1	36866.5	36471.1	86.918	39.4539	24.2588	14.8269	99.5976
2980.2	36875.4	36644.5	36480.1	36875.4	36480.1	87.3889	39.6193	24.3016	14.8191	100.083
2980.4	36884.3	36653.4	36489.1	36884.3	36489.1	87.856	39.7844	24.3443	14.8113	100.566
2980.6	36893.2	36662.2	36498.1	36893.2	36498.1	88.2675	39.9494	24.3871	14.8034	101
2980.8	36902.1	36671.1	36507.1	36902.1	36507.1	88.6714	40.1142	24.4298	14.7956	101.427
2981	36911	36679.9	36516.1	36911	36516.1	89.0363	40.279	24.4726	14.7877	101.821
2981.2	36919.9	36688.8	36525.1	36919.9	36525.1	89.3815	40.4437	24.5153	14.7799	102.197
2981.4	36928.9	36697.7	36534	36928.9	36534	89.7096	40.6085	24.5581	14.7721	102.558
2981.6	36937.8	36706.5	36542.9	36937.8	36542.9	90.0156	40.7733	24.6008	14.7642	102.9
2981.8	36946.7	36715.4	36551.9	36946.7	36551.9	90.3137	40.9383	24.6436	14.7564	103.235
2982	36955.7	36724.3	36560.8	36955.7	36560.8	90.583	41.1034	24.6863	14.7486	103.546
2982.2	36964.6	36733.2	36569.7	36964.6	36569.7	90.8515	41.2687	24.7291	14.7407	103.855
2982.4	36973.6	36742.1	36578.7	36973.6	36578.7	91.0942	41.4342	24.7719	14.7329	104.142
2982.6	36982.5	36751	36587.7	36982.5	36587.7	91.3353	41.5999	24.8146	14.7251	104.428
2982.8	36991.5	36759.9	36596.6	36991.5	36596.6	91.5616	41.7659	24.8574	14.7172	104.701
2983	37000.5	36768.8	36605.6	37000.5	36605.6	91.7817	41.9322	24.9001	14.7094	104.969
2983.2	37009.5	36777.8	36614.5	37009.5	36614.5	91.9874	42.0988	24.9429	14.7016	105.225
2983.4	37018.4	36786.7	36623.5	37018.4	36623.5	92.1785	42.2656	24.9856	14.6937	105.468
2983.6	37027.4	36795.6	36632.4	37027.4	36632.4	92.3601	42.4328	25.0284	14.6859	105.703
2983.8	37036.4	36804.6	36641.3	37036.4	36641.3	92.5172	42.6003	25.0711	14.678	105.916
2984	37045.4	36813.5	36650.2	37045.4	36650.2	92.6715	42.7682	25.1139	14.6702	106.128
2984.2	37054.4	36822.4	36659.1	37054.4	36659.1	92.7834	42.9364	25.1566	14.6624	106.302
2984.4	37063.4	36831.4	36668	37063.4	36668	92.8944	43.1048	25.1994	14.6545	106.476
2984.6	37072.4	36840.3	36676.9	37072.4	36676.9	92.9691	43.2736	25.2422	14.6467	106.619
2984.8	37081.5	36849.3	36685.9	37081.5	36685.9	93.0355	43.4427	25.2849	14.6389	106.754
2985	37090.5	36858.3	36694.9	37090.5	36694.9	93.0758	43.6121	25.3277	14.631	106.868
2985.2	37099.5	36867.2	36703.8	37099.5	36703.8	93.0989	43.7818	25.3704	14.6232	106.966
2985.4	37108.5	36876.2	36712.8	37108.5	36712.8	93.1108	43.9517	25.4132	14.6154	107.055
2985.6	37117.5	36885.2	36721.8	37117.5	36721.8	93.1052	44.1219	25.4559	14.6075	107.129
2985.8	37126.6	36894.1	36730.8	37126.6	36730.8	93.0967	44.2923	25.4987	14.5997	107.201
2986	37135.6	36903.1	36739.7	37135.6	36739.7	93.0742	44.4628	25.5414	14.5919	107.262
2986.2	37144.6	36912.1	36748.7	37144.6	36748.7	93.0519	44.6336	25.5842	14.584	107.322
2986.4	37153.7	36921.1	36757.8	37153.7	36757.8	93.0277	44.7055	25.6269	14.5762	107.34
2986.6	37162.7	36930.1	36766.9	37162.7	36766.9	93.0036	44.6516	25.6697	14.5683	107.306
2986.8	37171.8	36939.1	36776	37171.8	36776	92.9832	44.6016	25.7125	14.5605	107.277
2987	37180.8	36948.1	36785.1	37180.8	36785.1	92.9641	44.5555	25.7552	14.5527	107.25
2987.2	37189.9	36957	36794.2	37189.9	36794.2	92.9522	44.5133	25.798	14.5448	107.232
2987.4	37198.9	36966	36803.3	37198.9	36803.3	92.9464	44.475	25.8407	14.537	107.22
2987.6	37208	36975	36812.4	37208	36812.4	92.9425	44.4405	25.8835	14.5292	107.212
2987.8	37217	36984	36821.5	37217	36821.5	92.9425	44.4099	25.9262	14.5213	107.208
2988	37226.1	36993	36830.7	37226.1	36830.7	92.9428	44.3831	25.969	14.5135	107.207
2988.2	37235.2	37002.1	36839.9	37235.2	36839.9	92.9442	44.3601	26.0117	14.5057	107.208
2988.4	37244.2	37011.1	36849.2	37244.2	36849.2	92.9457	44.3408	26.0545	14.4978	107.21
2988.6	37253.3	37020.1	36858.5	37253.3	36858.5	92.9532	44.3252	26.0972	14.49	107.22
2988.8	37262.4	37029.1	36867.9	37262.4	36867.9	92.9614	44.3131	26.14	14.4822	107.231
2989	37271.4	37038.1	36877.4	37271.4	36877.4	92.981	44.3047	26.1828	14.4743	107.254
2989.2	37280.5	37047.1	36886.9	37280.5	36886.9	93.0057	44.2997	26.2255	14.4665	107.283
2989.4	37289.6	37056.1	36896.4	37289.6	36896.4	93.0428	44.2981	26.2683	14.4586	107.324
2989.6	37298.6	37065.1	36905.9	37298.6	36905.9	93.0923	44.2998	26.311	14.4508	107.377
2989.8	37307.7	37074.1	36915.3	37307.7	36915.3	93.1482	44.3048	26.3538	14.443	107.437
2990	37316.8	37083.1	36924.8	37316.8	36924.8	93.218	44.313	26.3965	14.4351	107.51
2990.2	37325.8	37092.2	36934.2	37325.8	36934.2	93.2889	44.3242	26.4393	14.4273	107.585
2990.4	37334.9	37101.2	36943.6	37334.9	36943.6	93.3639	44.3384	26.482	14.4195	107.666
2990.6	37344	37110.2	36953	37344	36953	93.4392	44.3554	26.5248	14.4116	107.748
2990.8	37353.1	37119.2	36962.4	37353.1	36962.4	93.5046	44.3751	26.5675	14.4038	107.822
2991	37362.1	37128.2	36971.9	37362.1	36971.9	93.5684	44.3975	26.6103	14.396	107.896
2991.2	37371.2	37137.2	36981.5	37371.2	36981.5	93.6077	44.4224	26.6531	14.3881	107.95
2991.4	37380.3	37146.3	36991	37380.3	36991	93.6345	44.4496	26.6958	14.3803	107.994
2991.6	37389.3	37155.3	37000.5	37389.3	37000.5	93.6381	44.4791	26.7386	14.3725	108.019
2991.8	37398.4	37164.3	37010.1	37398.4	37010.1	93.616	44.5106	26.7813	14.3646	108.022
2992	37407.5	37173.3	37019.6	37407.5	37019.6	93.5784	44.5441	26.8241	14.3568	108.013
2992.2	37416.5	37182.3	37029.1	37416.5	37029.1	93.503	44.5795	26.8668	14.3489	107.972
2992.4	37425.6	37191.3	37038.5	37425.6	37038.5	93.4224	44.6164	26.9096	14.3411	107.927
2992.6	37434.7	37200.3	37048	37434.7	37048	93.301	44.6549	26.9523	14.3333	107.847
2992.8	37443.7	37209.3	37057.4	37443.7	37057.4	93.1771	44.6947	26.9951	14.3254	107.766
2993	37452.8	37218.3	37066.9	37452.8	37066.9	93.0277	44.7358	27.0378	14.3176	107.664
2993.2	37461.9	37227.3	37076.4	37461.9	37076.4	92.8728	44.7778	27.0806	14.3098	107.557
2993.4	37470.9	37236.3	37086	37470.9	37086	92.7018	44.8208	27.1234	14.3019	107.437
2993.6	37480	37245.3	37095.5	37480	37095.5	92.5217	44.8644	27.1661	14.2941	107.31
2993.8	37489	37254.3	37105	37489	37105	92.3303	44.9086	27.2089	14.2863	107.173
2994	37498.1	37263.3	37114.5	37498.1	37114.5	92.125	44.9531	27.2516	14.2784	107.025
2994.2	37507.2	37272.3	37124.1	37507.2	37124.1	91.9129	44.9978	27.2944	14.2706	106.871
2994.4	37516.2	37281.3	37133.6	37516.2	37133.6	91.6819	45.0426	27.3371	14.2628	106.701
2994.6	37525.2	37290.3	37143	37525.2	37143	91.4489	45.0872	27.3799	14.2549	106.53
2994.8	37534.3	37299.3	37152.5	37534.3	37152.5	91.197	45.1314	27.4226	14.2471	106.342
2995	37543.3	37308.3	37162	37543.3	37162	90.9439	45.1752	27.4654	14.2392	106.154
2995.2	37552.4	37317.3	37171.5	37552.4	37171.5	90.6701	45.2183	27.5081	14.2314	105.948
2995.4	37561.4	37326.3	37181	37561.4	37181	90.39	45.2606	27.5509	14.2236	105.737
2995.6	37570.4	37335.2	37190.5	37570.4	37190.5	90.093	45.3018	27.5937	14.2157	105.511
2995.8	37579.5	37344.2	37199.9	37579.5	37199.9	89.7839	45.3418	27.6364	14.2079	105.274
2996	37588.5	37353.2	37209.3	37588.5	37209.3	89.4637	45.3805	27.6792	14.2001	105.028
2996.2	37597.5	37362.1	37218.7	37597.5	37218.7	89.1274	45.4175	27.7219	14.1922	104.768
2996.4	37606.5	37371.1	37228.1	37606.5	37228.1	88.7875	45.4529	27.7647	14.1844	104.505
2996.6	37615.6	37380.1	37237.4	37615.6	37237.4	88.4382	45.4863	27.8074	14.1766	104.233
2996.8	37624.6	37389	37246.8	37624.6	37246.8	88.0882	45.5177	27.8502	14.1687	103.961
2997	37633.6	37398	37256.3	37633.6	37256.3	87.758	45.5468	27.8929	14.1609	103.704
2997.2	37642.6	37406.9	37265.8	37642.6	37265.8	87.4316	45.5735	27.9357	14.1531	103.45
2997.4	37651.6	37415.9	37275.4	37651.6	37275.4	87.1387	45.5976	27.9784	14.1452	103.224
2997.6	37660.6	37424.8	37284.9	37660.6	37284.9	86.8622	45.6189	28.0212	14.1374	103.011
2997.8	37669.6	37433.8	37294.5	37669.6	37294.5	86.6059	45.6372	28.064	14.1295	102.813
2998	37678.6	37442.7	37304.2	37678.6	37304.2	86.3689	45.6525	28.1067	14.1217	102.631
2998.2	37687.6	37451.6	37313.8	37687.6	37313.8	86.1396	45.6644	28.1495	14.1139	102.454
2998.4	37696.6	37460.6	37323.4	37696.6	37323.4	85.9221	45.673	28.1922	14.106	102.286
2998.6	37705.5	37469.5	37333.1	37705.5	37333.1	85.707	45.6779	28.235	14.0982	102.118
2998.8	37714.5	37478.4	37342.7	37714.5	37342.7	85.4893	45.6791	28.2777	14.0904	101.947
2999	37723.5	37487.3	37352.4	37723.5	37352.4	85.272	45.6763	28.3205	14.0825	101.774
2999.2	37732.4	37496.2	37362	37732.4	37362	85.0471	45.6694	28.3632	14.0747	101.594
2999.4	37741.4	37505.1	37371.6	37741.4	37371.6	84.8202	45.6584	28.406	14.0669	101.41
2999.6	37750.3	37514	37381.3	37750.3	37381.3	84.5845	45.6429	28.4487	14.059	101.217
2999.8	37759.3	37522.9	37391.1	37759.3	37391.1	84.3422	45.6229	28.4915	14.0512	101.016
3000	37768.2	37531.8	37400.8	37768.2	37400.8	84.0946	45.5981	28.5343	14.0434	100.809
3000.2	37777.2	37540.7	37410.6	37777.2	37410.6	83.8388	45.5686	28.577	14.0355	100.594
3000.4	37786.1	37549.5	37420.3	37786.1	37420.3	83.5811	45.534	28.6198	14.0277	100.374
3000.6	37795	37558.4	37430	37795	37430	83.3163	45.4944	28.6625	14.0198	100.147
3000.8	37804	37567.3	37439.7	37804	37439.7	83.051	45.4494	28.7053	14.012	99.9172
3001	37812.9	37576.1	37449.3	37812.9	37449.3	82.7898	45.3991	28.748	14.0042	99.6885
3001.2	37821.8	37585	37458.9	37821.8	37458.9	82.5303	45.3432	28.7908	13.9963	99.4589
3001.4	37830.7	37593.8	37468.5	37830.7	37468.5	82.2856	45.2816	28.8335	13.9885	99.2391
3001.6	37839.6	37602.7	37478	37839.6	37478	82.0514	45.2142	28.8763	13.9807	99.0256
3001.8	37848.5	37611.5	37487.6	37848.5	37487.6	81.8304	45.1409	28.919	13.9728	98.8204
3002	37857.4	37620.4	37497.1	37857.4	37497.1	81.6281	45.0615	28.9618	13.965	98.6281
3002.2	37866.2	37629.2	37506.5	37866.2	37506.5	81.4332	44.9759	29.0046	13.9572	98.4392
3002.4	37875.1	37638	37516	37875.1	37516	81.2586	44.884	29.0473	13.9493	98.2642
3002.6	37884	37646.8	37525.5	37884	37525.5	81.0889	44.7857	29.0901	13.9415	98.0905
3002.8	37892.8	37655.6	37534.9	37892.8	37534.9	80.9208	44.6808	29.1328	13.9337	97.9154
3003	37901.7	37664.4	37544.4	37901.7	37544.4	80.7537	44.5692	29.1756	13.9258	97.738
3003.2	37910.5	37673.2	37553.8	37910.5	37553.8	80.5836	44.4509	29.2183	13.918	97.5552
3003.4	37919.4	37682	37563.2	37919.4	37563.2	80.4114	44.3256	29.2611	13.9101	97.3676
3003.6	37928.2	37690.8	37572.5	37928.2	37572.5	80.2293	44.1934	29.3038	13.9023	97.1688
3003.8	37937	37699.5	37581.7	37937	37581.7	80.0291	44.054	29.3466	13.8945	96.952
3004	37945.9	37708.3	37591	37945.9	37591	79.8218	43.9075	29.3893	13.8866	96.7262
3004.2	37954.7	37717	37600.3	37954.7	37600.3	79.5813	43.7536	29.4321	13.8788	96.4698
3004.4	37963.5	37725.8	37609.6	37963.5	37609.6	79.3342	43.5923	29.4749	13.871	96.2048
3004.6	37972.3	37734.5	37618.8	37972.3	37618.8	79.0553	43.4236	29.5176	13.8631	95.9105
3004.8	37981.1	37743.3	37628	37981.1	37628	78.7648	43.2473	29.5604	13.8553	95.6034
3005	37989.8	37752	37637.4	37989.8	37637.4	78.4611	43.0633	29.6031	13.8475	95.2822
3005.2	37998.6	37760.7	37646.7	37998.6	37646.7	78.1471	42.8716	29.6459	13.8396	94.9492
3005.4	38007.4	37769.4	37656	38007.4	37656	77.8315	42.6721	29.6886	13.8318	94.6117
3005.6	38016.1	37778.1	37665.4	38016.1	37665.4	77.5174	42.4647	29.7314	13.824	94.2722
3005.8	38024.9	37786.8	37674.8	38024.9	37674.8	77.2042	42.2494	29.7741	13.8161	93.9302
3006	38033.6	37795.5	37684.2	38033.6	37684.2	76.9061	42.026	29.8169	13.8083	93.5973
3006.2	38042.4	37804.2	37693.6	38042.4	37693.6	76.6116	41.7946	29.8596	13.8004	93.264
3006.4	38051.1	37812.9	37703.1	38051.1	37703.1	76.3231	41.5551	29.9024	13.7926	92.9324
3006.6	38059.8	37821.5	37712.6	38059.8	37712.6	76.0383	41.3075	29.9451	13.7848	92.6005
3006.8	38068.5	37830.2	37722.1	38068.5	37722.1	75.7547	41.0516	29.9879	13.7769	92.2664
3007	38077.2	37838.8	37731.7	38077.2	37731.7	75.4714	40.7874	30.0307	13.7691	91.9292
3007.2	38085.9	37847.5	37741.3	38085.9	37741.3	75.1902	40.515	30.0734	13.7613	91.5905
3007.4	38094.6	37856.1	37751	38094.6	37751	74.9219	40.2342	30.1162	13.7534	91.2591
3007.6	38103.3	37864.7	37760.8	38103.3	37760.8	74.6574	39.945	30.1589	13.7456	90.9276
3007.8	38112	37873.4	37770.5	38112	37770.5	74.4211	39.6474	30.2017	13.7378	90.6161
3008	38120.6	37882	37780.2	38120.6	37780.2	74.1976	39.3413	30.2444	13.7299	90.312
3008.2	38129.3	37890.6	37789.9	38129.3	37789.9	73.997	39.0267	30.2872	13.7221	90.0236
3008.4	38137.9	37899.2	37799.6	38137.9	37799.6	73.8202	38.7036	30.3299	13.7142	89.7518
3008.6	38146.6	37907.7	37809.4	38146.6	37809.4	73.6575	38.3718	30.3727	13.7064	89.4885
3008.8	38155.2	37916.3	37819.1	38155.2	37819.1	73.5283	38.0315	30.4154	13.6986	89.25
3009	38163.8	37924.9	37828.9	38163.8	37828.9	73.4092	37.6826	30.4582	13.6907	89.017
3009.2	38172.4	37933.4	37838.7	38172.4	37838.7	73.3073	37.325	30.501	13.6829	88.7955
3009.4	38181	37942	37848.6	38181	37848.6	73.2119	36.9588	30.5437	13.6751	88.5769
3009.6	38189.6	37950.5	37858.6	38189.6	37858.6	73.1259	36.5839	30.5865	13.6672	88.3635
3009.8	38198.2	37959.1	37868.5	38198.2	37868.5	73.048	36.2003	30.6292	13.6594	88.1544
3010	38206.8	37967.6	37878.5	38206.8	37878.5	72.9751	35.8081	30.672	13.6516	87.9473
3010.2	38215.4	37976.1	37888.5	38215.4	37888.5	72.9121	35.4072	30.7147	13.6437	87.7462
3010.4	38223.9	37984.6	37898.4	38223.9	37898.4	72.8525	34.9976	30.7575	13.6359	87.5459
3010.6	38232.5	37993.1	37908.4	38232.5	37908.4	72.7822	34.5794	30.8002	13.6281	87.3348
3010.8	38241	38001.6	37918.3	38241	37918.3	72.7086	34.1524	30.843	13.6202	87.1191
3011	38249.6	38010.1	37928.2	38249.6	37928.2	72.6018	33.7168	30.8857	13.6124	86.8739
3011.2	38258.1	38018.6	37938.2	38258.1	37938.2	72.4611	33.2726	30.9285	13.6045	86.5987
3011.4	38266.6	38027	37948.1	38266.6	37948.1	72.2967	32.8197	30.9713	13.5967	86.302
3011.6	38275.1	38035.5	37958	38275.1	37958	72.0695	32.3583	31.014	13.5889	85.9512
3011.8	38283.6	38044	37967.9	38283.6	37967.9	71.8239	31.8882	31.0568	13.581	85.5832
3012	38292.1	38052.4	37977.7	38292.1	37977.7	71.5052	31.4095	31.0995	13.5732	85.1526
3012.2	38300.6	38060.8	37987.3	38300.6	37987.3	71.1579	30.9223	31.1423	13.5654	84.6965
3012.4	38309.1	38069.3	37997	38309.1	37997	70.7776	30.4265	31.185	13.5575	84.2113
3012.6	38317.6	38077.7	38006.6	38317.6	38006.6	70.3655	29.9222	31.2278	13.5497	83.6983
3012.8	38326	38086.1	38016.1	38326	38016.1	69.9433	29.4094	31.2705	13.5419	83.1758
3013	38334.5	38094.5	38025.4	38334.5	38025.4	69.5141	28.8881	31.3133	13.534	82.6464
3013.2	38342.9	38102.9	38034.7	38342.9	38034.7	69.0837	28.3584	31.356	13.5262	82.1153
3013.4	38351.4	38111.3	38043.8	38351.4	38043.8	68.6511	27.8203	31.3988	13.5184	81.5817
3013.6	38359.8	38119.6	38052.8	38359.8	38052.8	68.2177	27.2738	31.4416	13.5105	81.0471
3013.8	38368.2	38128	38061.7	38368.2	38061.7	67.7896	26.7189	31.4843	13.5027	80.5166
3014	38376.6	38136.4	38070.6	38376.6	38070.6	67.371	26.1558	31.5271	13.4948	79.994
3014.2	38385	38144.7	38079.4	38385	38079.4	66.956	25.5843	31.5698	13.487	79.4746
3014.4	38393.4	38153.1	38088.1	38393.4	38088.1	66.5678	25.0046	31.6126	13.4792	78.9781
3014.6	38401.8	38161.4	38096.8	38401.8	38096.8	66.186	24.4168	31.6553	13.4713	78.4876
3014.8	38410.2	38169.7	38105.3	38410.2	38105.3	65.8275	23.8207	31.6981	13.4635	78.0174
3015	38418.6	38178.1	38113.9	38418.6	38113.9	65.4867	23.2166	31.7408	13.4557	77.5632
3015.2	38427	38186.4	38122.4	38427	38122.4	65.1545	22.6044	31.7836	13.4478	77.1175
3015.4	38435.3	38194.7	38130.9	38435.3	38130.9	64.8316	21.9842	31.8263	13.44	76.6811
3015.6	38443.7	38203	38139.4	38443.7	38139.4	64.5124	21.356	31.8691	13.4322	76.2496
3015.8	38452	38211.3	38147.8	38452	38147.8	64.1991	20.7199	31.9119	13.4243	75.8249
3016	38460.3	38219.6	38156.2	38460.3	38156.2	63.8884	20.0759	31.9546	13.4165	75.4047
3016.2	38468.7	38227.8	38164.5	38468.7	38164.5	63.5768	19.424	31.9974	13.4087	74.9862
3016.4	38477	38236.1	38172.8	38477	38172.8	63.2626	18.7644	32.0401	13.4008	74.5682
3016.6	38485.3	38244.4	38181.1	38485.3	38181.1	62.9481	18.0971	32.0829	13.393	74.1529
3016.8	38493.6	38252.6	38189.4	38493.6	38189.4	62.6388	17.422	32.1256	13.3851	73.7453
3017	38501.9	38260.9	38197.7	38501.9	38197.7	62.3311	16.7393	32.1684	13.3773	73.3425
3017.2	38510.2	38269.1	38206	38510.2	38206	62.0296	16.0491	32.2111	13.3695	72.9489
3017.4	38518.5	38277.3	38214.2	38518.5	38214.2	61.7329	15.3513	32.2539	13.3616	72.5635
3017.6	38526.7	38285.5	38222.4	38526.7	38222.4	61.4414	14.6461	32.2966	13.3538	72.1869
3017.8	38535	38293.8	38230.6	38535	38230.6	61.1636	13.9334	32.3394	13.346	71.8267
3018	38543.3	38302	38238.8	38543.3	38238.8	60.8908	13.2134	32.3822	13.3381	71.4758
3018.2	38551.5	38310.2	38247	38551.5	38247	60.6419	12.4862	32.4249	13.3303	71.1507
3018.4	38559.8	38318.4	38255.3	38559.8	38255.3	60.4045	11.7517	32.4677	13.3225	70.841
3018.6	38568	38326.5	38263.5	38568	38263.5	60.1908	11.01	32.5104	13.3146	70.5575
3018.8	38576.2	38334.7	38271.8	38576.2	38271.8	60.0145	10.2613	32.5532	13.3068	70.3123
3019	38584.5	38342.9	38280.1	38584.5	38280.1	59.8518	9.50546	32.5959	13.299	70.0853
3019.2	38592.7	38351.1	38288.4	38592.7	38288.4	59.7613	8.74267	32.6387	13.2911	69.927
3019.4	38600.9	38359.2	38296.8	38600.9	38296.8	59.6922	7.97296	32.6814	13.2833	69.7944
3019.6	38609.1	38367.4	38305.1	38609.1	38305.1	59.6717	7.19639	32.7242	13.2754	69.7109
3019.8	38617.3	38375.5	38313.5	38617.3	38313.5	59.7009	6.41304	32.7669	13.2676	69.678
3020	38625.5	38383.7	38321.8	38625.5	38321.8	59.7512	5.62296	32.8097	13.2598	69.6715
3020.2	38633.7	38391.8	38330.3	38633.7	38330.3	59.8617	4.82622	32.8525	13.2519	69.7252
3020.4	38641.9	38399.9	38338.8	38641.9	38338.8	59.9873	4.0229	32.8952	13.2441	69.8009
3020.6	38650	38408.1	38347.4	38650	38347.4	60.1313	3.21309	32.938	13.2363	69.9014
3020.8	38658.2	38416.2	38356	38658.2	38356	60.2879	2.3969	32.9807	13.2284	70.0221
3021	38666.4	38424.3	38364.7	38666.4	38364.7	60.4471	1.57451	33.0235	13.2206	70.1546
3021.2	38674.5	38432.4	38373.4	38674.5	38373.4	60.5963	0.746894	33.0662	13.2128	70.2882
3021.4	38682.7	38440.5	38382.1	38682.7	38382.1	60.7424	0.203676	33.0925	13.2058	70.4215
3021.6	38690.8	38448.6	38390.8	38690.8	38390.8	60.8648	0.957048	33.0302	13.2036	70.5036
3021.8	38698.9	38456.7	38399.4	38698.9	38399.4	60.9728	1.7281	32.9678	13.2014	70.582
3022	38707.1	38464.7	38408	38707.1	38408	61.0666	2.50001	32.9055	13.1992	70.6567
3022.2	38715.2	38472.8	38416.6	38715.2	38416.6	61.1324	3.27179	32.8431	13.197	70.7157
3022.4	38723.3	38480.9	38425.2	38723.3	38425.2	61.1877	4.04324	32.7808	13.1948	70.774
3022.6	38731.4	38489	38433.7	38731.4	38433.7	61.2196	4.81427	32.7184	13.1926	70.8206
3022.8	38739.5	38497	38442.2	38739.5	38442.2	61.2403	5.58487	32.6561	13.1904	70.8659
3023	38747.7	38505.1	38450.8	38747.7	38450.8	61.2485	6.35502	32.5937	13.1882	70.9087
3023.2	38755.8	38513.1	38459.3	38755.8	38459.3	61.2375	7.12471	32.5314	13.186	70.9433
3023.4	38763.9	38521.2	38467.8	38763.9	38467.8	61.2194	7.89395	32.469	13.1838	70.9801
3023.6	38771.9	38529.2	38476.2	38771.9	38476.2	61.1852	8.66274	32.4067	13.1816	71.0114
3023.8	38780	38537.2	38484.6	38780	38484.6	61.1449	9.43107	32.3444	13.1794	71.0457
3024	38788.1	38545.3	38493	38788.1	38493	61.0971	10.1989	32.282	13.1772	71.0819
3024.2	38796.2	38553.3	38501.2	38796.2	38501.2	61.0398	10.9664	32.2197	13.175	71.1182
3024.4	38804.3	38561.3	38509.4	38804.3	38509.4	60.9791	11.7333	32.1573	13.1728	71.1599
3024.6	38812.3	38569.4	38517.5	38812.3	38517.5	60.8962	12.4998	32.095	13.1706	71.1909
3024.8	38820.4	38577.4	38525.6	38820.4	38525.6	60.8065	13.2659	32.0326	13.1684	71.2243
3025	38828.5	38585.4	38533.6	38828.5	38533.6	60.7041	14.0314	31.9703	13.1662	71.2553
3025.2	38836.5	38593.4	38541.7	38836.5	38541.7	60.5865	14.7965	31.9079	13.164	71.2816
3025.4	38844.6	38601.4	38549.6	38844.6	38549.6	60.4633	15.561	31.8456	13.1618	71.3115
3025.6	38852.6	38609.4	38557.5	38852.6	38557.5	60.3363	16.3251	31.7832	13.1596	71.3465
3025.8	38860.7	38617.4	38565.4	38860.7	38565.4	60.2083	17.0886	31.7209	13.1574	71.389
3026	38868.7	38625.4	38573.2	38868.7	38573.2	60.0856	17.8516	31.6585	13.1552	71.4442
3026.2	38876.8	38633.4	38581	38876.8	38581	59.9703	18.614	31.5962	13.153	71.5139
3026.4	38884.8	38641.4	38588.8	38884.8	38588.8	59.8578	19.3758	31.5338	13.1508	71.594
3026.6	38892.9	38649.4	38596.6	38892.9	38596.6	59.7514	20.1371	31.4715	13.1486	71.6873
3026.8	38900.9	38657.4	38604.3	38900.9	38604.3	59.6465	20.8977	31.4091	13.1464	71.7899
3027	38908.9	38665.3	38612	38908.9	38612	59.5348	21.6577	31.3468	13.1442	71.8946
3027.2	38917	38673.3	38619.7	38917	38619.7	59.4141	22.417	31.2844	13.142	71.9999
3027.4	38925	38681.3	38627.4	38925	38627.4	59.2901	23.1756	31.2221	13.1398	72.1103
3027.6	38933	38689.3	38635.1	38933	38635.1	59.1569	23.9335	31.1598	13.1376	72.221
3027.8	38941	38697.3	38642.7	38941	38642.7	59.0218	24.6906	31.0974	13.1354	72.338
3028	38949.1	38705.2	38650.4	38949.1	38650.4	58.8962	25.4469	31.0351	13.1332	72.4704
3028.2	38957.1	38713.2	38658	38957.1	38658	58.7823	26.2024	30.9727	13.131	72.6199
3028.4	38965.1	38721.2	38665.5	38965.1	38665.5	58.6732	26.957	30.9104	13.1288	72.7808
3028.6	38973.1	38729.1	38673.1	38973.1	38673.1	58.6037	27.7108	30.848	13.1266	72.9807
3028.8	38981.1	38737.1	38680.7	38981.1	38680.7	58.5432	28.4635	30.7857	13.1244	73.1949
3029	38989.2	38745.1	38688.3	38989.2	38688.3	58.5071	29.2154	30.7233	13.1222	73.4352
3029.2	38997.2	38753	38695.9	38997.2	38695.9	58.4948	29.9661	30.661	13.12	73.701
3029.4	39005.2	38761	38703.5	39005.2	38703.5	58.4921	30.7159	30.5986	13.1178	73.9807
3029.6	39013.2	38769	38711.1	39013.2	38711.1	58.5139	31.4645	30.5363	13.1156	74.2857
3029.8	39021.2	38776.9	38718.6	39021.2	38718.6	58.5415	32.2119	30.4739	13.1134	74.6011
3030	39029.2	38784.9	38726.2	39029.2	38726.2	58.5832	32.9582	30.4116	13.1112	74.9333
3030.2	39037.2	38792.8	38733.9	39037.2	38733.9	58.6384	33.7031	30.3492	13.109	75.2814
3030.4	39045.2	38800.8	38741.5	39045.2	38741.5	58.6996	34.4468	30.2869	13.1068	75.6394
3030.6	39053.3	38808.8	38749.2	39053.3	38749.2	58.7938	35.1891	30.2245	13.1046	76.0278
3030.8	39061.3	38816.7	38756.8	39061.3	38756.8	58.8957	35.9299	30.1622	13.1024	76.4271
3031	39069.3	38824.7	38764.4	39069.3	38764.4	59.0187	36.6693	30.0998	13.1002	76.847
3031.2	39077.3	38832.7	38772	39077.3	38772	59.1616	37.4071	30.0375	13.098	77.2864
3031.4	39085.3	38840.6	38779.7	39085.3	38779.7	59.3128	38.1434	29.9752	13.0958	77.7363
3031.6	39093.3	38848.6	38787.3	39093.3	38787.3	59.4854	38.8779	29.9128	13.0936	78.2063
3031.8	39101.3	38856.6	38795	39101.3	38795	59.6632	39.6107	29.8505	13.0914	78.6838
3032	39109.4	38864.5	38802.7	39109.4	38802.7	59.8463	40.3417	29.7881	13.0891	79.1687
3032.2	39117.4	38872.5	38810.5	39117.4	38810.5	60.0334	41.0708	29.7258	13.0869	79.66
3032.4	39125.4	38880.5	38818.3	39125.4	38818.3	60.2219	41.798	29.6634	13.0847	80.1553
3032.6	39133.4	38888.4	38826.2	39133.4	38826.2	60.4041	42.5231	29.6011	13.0825	80.6489
3032.8	39141.5	38896.4	38834.1	39141.5	38834.1	60.5849	43.2462	29.5387	13.0803	81.1443
3033	39149.5	38904.4	38842.1	39149.5	38842.1	60.7574	43.9671	29.4764	13.0781	81.6362
3033.2	39157.5	38912.4	38850.1	39157.5	38850.1	60.9224	44.6857	29.414	13.0759	82.125
3033.4	39165.5	38920.4	38858.1	39165.5	38858.1	61.0836	45.402	29.3517	13.0737	82.6135
3033.6	39173.6	38928.3	38866.1	39173.6	38866.1	61.2296	46.1159	29.2893	13.0715	83.0931
3033.8	39181.6	38936.3	38874.1	39181.6	38874.1	61.3718	46.8273	29.227	13.0693	83.5722
3034	39189.7	38944.3	38882.1	39189.7	38882.1	61.5008	47.5361	29.1646	13.0671	84.0437
3034.2	39197.7	38952.3	38890.1	39197.7	38890.1	61.6183	48.2422	29.1023	13.0649	84.5089
3034.4	39205.8	38960.3	38898.2	39205.8	38898.2	61.7302	48.9455	29.0399	13.0627	84.972
3034.6	39213.8	38968.3	38906.2	39213.8	38906.2	61.8276	49.646	28.9776	13.0605	85.4263
3034.8	39221.9	38976.3	38914.3	39221.9	38914.3	61.9211	50.3434	28.9152	13.0583	85.8796
3035	39229.9	38984.3	38922.4	39229.9	38922.4	62.0108	51.0379	28.8529	13.0561	86.3317
3035.2	39238	38992.3	38930.5	39238	38930.5	62.0978	51.7291	28.7906	13.0539	86.7833
3035.4	39246.1	39000.4	38938.6	39246.1	38938.6	62.1843	52.4171	28.7282	13.0517	87.2359
3035.6	39254.1	39008.4	38946.7	39254.1	38946.7	62.2731	53.1018	28.6659	13.0495	87.6913
3035.8	39262.2	39016.4	38954.8	39262.2	38954.8	62.3627	53.7829	28.6035	13.0473	88.1482
3036	39270.3	39024.5	38963	39270.3	38963	62.4547	54.4605	28.5412	13.0451	88.6076
3036.2	39278.4	39032.5	38971.1	39278.4	38971.1	62.5486	55.1343	28.4788	13.0429	89.0689
3036.4	39286.5	39040.5	38979.2	39286.5	38979.2	62.6431	55.8043	28.4165	13.0407	89.5312
3036.6	39294.6	39048.6	38987.2	39294.6	38987.2	62.737	56.4704	28.3541	13.0385	89.9933
3036.8	39302.7	39056.7	38995.3	39302.7	38995.3	62.831	57.1324	28.2918	13.0363	90.4556
3037	39310.8	39064.7	39003.3	39310.8	39003.3	62.9241	57.7903	28.2294	13.0341	90.9173
3037.2	39319	39072.8	39011.3	39319	39011.3	63.0168	58.4438	28.1671	13.0319	91.3784
3037.4	39327.1	39080.9	39019.4	39327.1	39019.4	63.1101	59.0929	28.1047	13.0297	91.8395
3037.6	39335.2	39089	39027.5	39335.2	39027.5	63.2054	59.7374	28.0424	13.0275	92.3015
3037.8	39343.4	39097.1	39035.6	39343.4	39035.6	63.3017	60.3771	27.98	13.0253	92.7634
3038	39351.5	39105.2	39043.8	39351.5	39043.8	63.3963	61.0121	27.9177	13.0231	93.2232
3038.2	39359.7	39113.3	39052	39359.7	39052	63.4903	61.642	27.8553	13.0209	93.6815
3038.4	39367.9	39121.4	39060.1	39367.9	39060.1	63.5755	62.2668	27.793	13.0187	94.1325
3038.6	39376	39129.5	39068.3	39376	39068.3	63.6432	62.8863	27.7306	13.0165	94.5704
3038.8	39384.2	39137.7	39076.3	39384.2	39076.3	63.7042	63.5004	27.6683	13.0143	95.0023
3039	39392.4	39145.8	39084.3	39392.4	39084.3	63.7271	64.1089	27.606	13.0121	95.407
3039.2	39400.6	39154	39092.3	39400.6	39092.3	63.7366	64.7116	27.5436	13.0099	95.8012
3039.4	39408.8	39162.1	39100.1	39408.8	39100.1	63.7234	65.3085	27.4813	13.0077	96.1784
3039.6	39417.1	39170.3	39107.9	39417.1	39107.9	63.6852	65.8992	27.4189	13.0055	96.5373
3039.8	39425.3	39178.5	39115.7	39425.3	39115.7	63.6368	66.4837	27.3566	13.0033	96.8875
3040	39433.5	39186.7	39123.4	39433.5	39123.4	63.5712	67.0618	27.2942	13.0011	97.2244
3040.2	39441.8	39194.9	39131.1	39441.8	39131.1	63.501	67.6333	27.2319	12.9989	97.5561
3040.4	39450.1	39203.1	39138.8	39450.1	39138.8	63.4359	68.198	27.1695	12.9967	97.8886
3040.6	39458.4	39211.3	39146.5	39458.4	39146.5	63.3759	68.7557	27.1072	12.9945	98.2218
3040.8	39466.6	39219.6	39154.2	39466.6	39154.2	63.323	69.3063	27.0448	12.9923	98.5565
3041	39474.9	39227.8	39161.8	39474.9	39161.8	63.2914	69.8496	26.9825	12.9901	98.9018
3041.2	39483.3	39236.1	39169.4	39483.3	39169.4	63.2685	70.3853	26.9201	12.9879	99.249
3041.4	39491.6	39244.4	39176.9	39491.6	39176.9	63.2644	70.9132	26.8578	12.9857	99.6044
3041.6	39499.9	39252.6	39184.4	39499.9	39184.4	63.2701	71.4332	26.7954	12.9835	99.9619
3041.8	39508.3	39260.9	39191.9	39508.3	39191.9	63.286	71.9451	26.7331	12.9813	100.321
3042	39516.7	39269.3	39199.3	39516.7	39199.3	63.3136	72.4485	26.6707	12.9791	100.684
3042.2	39525	39277.6	39206.8	39525	39206.8	63.3461	72.9434	26.6084	12.9769	101.044
3042.4	39533.4	39285.9	39214.3	39533.4	39214.3	63.3942	73.4295	26.546	12.9747	101.409
3042.6	39541.9	39294.3	39221.9	39541.9	39221.9	63.4468	73.9065	26.4837	12.9725	101.771
3042.8	39550.3	39302.7	39229.4	39550.3	39229.4	63.5111	74.3742	26.4214	12.9703	102.135
3043	39558.7	39311.1	39237	39558.7	39237	63.5846	74.8323	26.359	12.9681	102.498
3043.2	39567.2	39319.5	39244.6	39567.2	39244.6	63.6661	75.2807	26.2967	12.9659	102.86
3043.4	39575.7	39327.9	39252.3	39575.7	39252.3	63.7621	75.7191	26.2343	12.9637	103.224
3043.6	39584.2	39336.3	39260	39584.2	39260	63.8645	76.1472	26.172	12.9615	103.586
3043.8	39592.7	39344.8	39267.8	39592.7	39267.8	63.9763	76.5647	26.1096	12.9593	103.946
3044	39601.2	39353.3	39275.7	39601.2	39275.7	64.0923	76.9715	26.0473	12.9571	104.301
3044.2	39609.7	39361.8	39283.5	39609.7	39283.5	64.2089	77.3671	25.9849	12.9549	104.649
3044.4	39618.3	39370.3	39291.3	39618.3	39291.3	64.3249	77.7514	25.9226	12.9527	104.989
3044.6	39626.9	39378.8	39299.2	39626.9	39299.2	64.4387	78.1241	25.8602	12.9505	105.319
3044.8	39635.5	39387.3	39307.1	39635.5	39307.1	64.5434	78.4849	25.7979	12.9483	105.636
3045	39644.1	39395.9	39315.1	39644.1	39315.1	64.6448	78.8336	25.7355	12.9461	105.942
3045.2	39652.7	39404.5	39323.1	39652.7	39323.1	64.7546	79.1699	25.6732	12.9439	106.244
3045.4	39661.4	39413.1	39331.2	39661.4	39331.2	64.8684	79.4937	25.6108	12.9417	106.539
3045.6	39670.1	39421.7	39339.3	39670.1	39339.3	65.0038	79.8045	25.5485	12.9395	106.838
3045.8	39678.7	39430.3	39347.5	39678.7	39347.5	65.1606	80.1023	25.4861	12.9373	107.141
3046	39687.5	39439	39355.7	39687.5	39355.7	65.3373	80.3867	25.4238	12.9351	107.446
3046.2	39696.2	39447.7	39363.9	39696.2	39363.9	65.548	80.6575	25.3614	12.9329	107.762
3046.4	39705	39456.4	39372.1	39705	39372.1	65.7737	80.9146	25.2991	12.9307	108.077
3046.6	39713.7	39465.1	39380.3	39713.7	39380.3	66.0421	81.1576	25.2368	12.9285	108.407
3046.8	39722.5	39473.8	39388.5	39722.5	39388.5	66.3258	81.3864	25.1744	12.9263	108.737
3047	39731.4	39482.6	39396.7	39731.4	39396.7	66.6295	81.6007	25.1121	12.9241	109.068
3047.2	39740.2	39491.4	39404.9	39740.2	39404.9	66.9463	81.8004	25.0497	12.9219	109.396
3047.4	39749.1	39500.2	39413.2	39749.1	39413.2	67.272	81.9853	24.9874	12.9197	109.72
3047.6	39757.9	39509	39421.5	39757.9	39421.5	67.6049	82.1551	24.925	12.9175	110.036
3047.8	39766.9	39517.9	39429.9	39766.9	39429.9	67.9429	82.3097	24.8627	12.9153	110.345
3048	39775.8	39526.8	39438.3	39775.8	39438.3	68.2887	82.449	24.8003	12.9131	110.648
3048.2	39784.7	39535.7	39446.8	39784.7	39446.8	68.6387	82.5727	24.738	12.9109	110.942
3048.4	39793.7	39544.6	39455.2	39793.7	39455.2	68.9952	82.6807	24.6756	12.9087	111.229
3048.6	39802.7	39553.5	39463.6	39802.7	39463.6	69.3551	82.7729	24.6133	12.9065	111.507
3048.8	39811.7	39562.5	39472	39811.7	39472	69.7118	82.8491	24.5509	12.9043	111.772
3049	39820.8	39571.5	39480.4	39820.8	39480.4	70.0662	82.9093	24.4886	12.9021	112.024
3049.2	39829.8	39580.5	39488.8	39829.8	39488.8	70.3996	82.9534	24.4262	12.8999	112.252
3049.4	39838.9	39589.5	39497.3	39838.9	39497.3	70.7077	82.9811	24.3639	12.8977	112.452
3049.6	39848.1	39598.6	39505.8	39848.1	39505.8	70.9911	82.9926	24.3015	12.8955	112.625
3049.8	39857.2	39607.7	39514.3	39857.2	39514.3	71.2378	82.9877	24.2392	12.8933	112.763
3050	39866.4	39616.8	39522.9	39866.4	39522.9	71.4623	82.9664	24.1768	12.8911	112.876
3050.2	39875.6	39625.9	39531.5	39875.6	39531.5	71.6442	82.9287	24.1145	12.8888	112.95
3050.4	39884.8	39635.1	39540.2	39884.8	39540.2	71.8061	82.8745	24.0522	12.8866	112.999
3050.6	39894	39644.2	39548.9	39894	39548.9	71.936	82.8039	23.9898	12.8844	113.017
3050.8	39903.3	39653.4	39557.7	39903.3	39557.7	72.0517	82.717	23.9275	12.8822	113.013
3051	39912.6	39662.7	39566.5	39912.6	39566.5	72.1536	82.6138	23.8651	12.88	112.989
3051.2	39921.9	39671.9	39575.3	39921.9	39575.3	72.2478	82.4943	23.8028	12.8778	112.949
3051.4	39931.2	39681.2	39584	39931.2	39584	72.3337	82.3587	23.7404	12.8756	112.892
3051.6	39940.6	39690.5	39592.8	39940.6	39592.8	72.4137	82.2072	23.6781	12.8734	112.819
3051.8	39949.9	39699.8	39601.7	39949.9	39601.7	72.486	82.0398	23.6157	12.8712	112.73
3052	39959.3	39709.2	39610.5	39959.3	39610.5	72.5503	81.8569	23.5534	12.869	112.625
3052.2	39968.8	39718.6	39619.4	39968.8	39619.4	72.6132	81.6585	23.491	12.8668	112.509
3052.4	39978.2	39728	39628.4	39978.2	39628.4	72.6794	81.445	23.4287	12.8646	112.383
3052.6	39987.7	39737.4	39637.4	39987.7	39637.4	72.7511	81.2165	23.3663	12.8624	112.251
3052.8	39997.2	39746.8	39646.4	39997.2	39646.4	72.8343	80.9736	23.304	12.8602	112.116
3053	40006.8	39756.3	39655.4	40006.8	39655.4	72.9294	80.7164	23.2416	12.858	111.979
3053.2	40016.3	39765.8	39664.5	40016.3	39664.5	73.0558	80.4454	23.1793	12.8558	111.853
3053.4	40025.9	39775.3	39673.6	40025.9	39673.6	73.2022	80.161	23.1169	12.8536	111.732
3053.6	40035.5	39784.9	39682.8	40035.5	39682.8	73.3897	79.8637	23.0546	12.8514	111.629
3053.8	40045.1	39794.4	39692.1	40045.1	39692.1	73.6001	79.5539	22.9922	12.8492	111.533
3054	40054.8	39804	39701.3	40054.8	39701.3	73.841	79.2322	22.9299	12.847	111.45
3054.2	40064.5	39813.6	39710.6	40064.5	39710.6	74.0985	78.8992	22.8675	12.8448	111.371
3054.4	40074.2	39823.3	39720	40074.2	39720	74.3661	78.5556	22.8052	12.8426	111.294
3054.6	40083.9	39832.9	39729.5	40083.9	39729.5	74.6398	78.2019	22.7429	12.8404	111.215
3054.8	40093.6	39842.6	39739.1	40093.6	39739.1	74.9204	77.839	22.6805	12.8382	111.136
3055	40103.4	39852.3	39748.8	40103.4	39748.8	75.2057	77.4675	22.6182	12.836	111.056
3055.2	40113.2	39862.1	39758.6	40113.2	39758.6	75.4969	77.0883	22.5558	12.8338	110.977
3055.4	40123	39871.8	39768.4	40123	39768.4	75.7926	76.7024	22.4935	12.8316	110.898
3055.6	40132.9	39881.6	39778.4	40132.9	39778.4	76.0868	76.3105	22.4311	12.8294	110.816
3055.8	40142.7	39891.4	39788.3	40142.7	39788.3	76.3792	75.9137	22.3688	12.8272	110.732
3056	40152.6	39901.2	39798.3	40152.6	39798.3	76.6578	75.5129	22.3064	12.825	110.638
3056.2	40162.5	39911.1	39808.4	40162.5	39808.4	76.9243	75.1093	22.2441	12.8228	110.535
3056.4	40172.4	39920.9	39818.5	40172.4	39818.5	77.1616	74.7039	22.1817	12.8206	110.413
3056.6	40182.4	39930.8	39828.6	40182.4	39828.6	77.3731	74.298	22.1194	12.8184	110.274
3056.8	40192.3	39940.7	39838.7	40192.3	39838.7	77.553	73.8927	22.057	12.8162	110.115
3057	40202.3	39950.6	39848.9	40202.3	39848.9	77.7069	73.4893	21.9947	12.814	109.941
3057.2	40212.3	39960.6	39859	40212.3	39859	77.8397	73.0892	21.9323	12.8118	109.755
3057.4	40222.4	39970.6	39869.2	40222.4	39869.2	77.9569	72.6935	21.87	12.8096	109.563
3057.6	40232.4	39980.5	39879.3	40232.4	39879.3	78.0649	72.3038	21.8076	12.8074	109.369
3057.8	40242.5	39990.6	39889.4	40242.5	39889.4	78.1672	71.9215	21.7453	12.8052	109.177
3058	40252.6	40000.6	39899.4	40252.6	39899.4	78.2669	71.5479	21.6829	12.803	108.99
3058.2	40262.7	40010.6	39909.5	40262.7	39909.5	78.3655	71.1847	21.6206	12.8008	108.81
3058.4	40272.8	40020.7	39919.6	40272.8	39919.6	78.4629	70.8332	21.5583	12.7986	108.639
3058.6	40282.9	40030.8	39929.6	40282.9	39929.6	78.5596	70.495	21.4959	12.7964	108.476
3058.8	40293.1	40040.8	39939.6	40293.1	39939.6	78.6545	70.1716	21.4336	12.7942	108.322
3059	40303.3	40051	39949.6	40303.3	39949.6	78.7478	69.8646	21.3712	12.792	108.179
3059.2	40313.5	40061.1	39959.5	40313.5	39959.5	78.8434	69.5753	21.3089	12.7898	108.049
3059.4	40323.7	40071.2	39969.4	40323.7	39969.4	78.9417	69.3054	21.2465	12.7876	107.935
3059.6	40333.9	40081.4	39979.3	40333.9	39979.3	79.0374	69.0563	21.1842	12.7854	107.833
3059.8	40344.1	40091.5	39989.2	40344.1	39989.2	79.1306	68.8294	21.1218	12.7832	107.744
3060	40354.4	40101.7	39999.1	40354.4	39999.1	79.2154	68.6261	21.0595	12.781	107.664
3060.2	40364.6	40111.9	40009	40364.6	40009	79.2933	68.4478	20.9971	12.7788	107.595
3060.4	40374.9	40122.1	40018.8	40374.9	40018.8	79.3534	68.2955	20.9348	12.7766	107.53
3060.6	40385.2	40132.3	40028.6	40385.2	40028.6	79.3988	68.1707	20.8724	12.7744	107.472
3060.8	40395.4	40142.5	40038.6	40395.4	40038.6	79.4125	68.0742	20.8101	12.7722	107.409
3061	40405.7	40152.8	40048.5	40405.7	40048.5	79.401	68.0072	20.7477	12.77	107.345
3061.2	40416	40163	40058.5	40416	40058.5	79.3558	67.9704	20.6854	12.7678	107.276
3061.4	40426.4	40173.3	40068.4	40426.4	40068.4	79.2835	67.9646	20.623	12.7656	107.207
3061.6	40436.7	40183.5	40078.4	40436.7	40078.4	79.1839	67.9905	20.5607	12.7634	107.137
3061.8	40447	40193.8	40088.4	40447	40088.4	79.0637	68.0485	20.4983	12.7612	107.073
3062	40457.4	40204.1	40098.4	40457.4	40098.4	78.9317	68.139	20.436	12.759	107.021
3062.2	40467.7	40214.3	40108.5	40467.7	40108.5	78.7939	68.2621	20.3737	12.7568	106.986
3062.4	40478	40224.6	40118.6	40478	40118.6	78.6633	68.418	20.3113	12.7546	106.977
3062.6	40488.4	40234.9	40128.7	40488.4	40128.7	78.5446	68.6065	20.249	12.7524	106.999
3062.8	40498.7	40245.2	40138.9	40498.7	40138.9	78.4496	68.8274	20.1866	12.7502	107.059
3063	40509.1	40255.5	40149	40509.1	40149	78.3813	69.0802	20.1243	12.748	107.16
3063.2	40519.4	40265.8	40159.2	40519.4	40159.2	78.3469	69.3645	20.0619	12.7458	107.306
3063.4	40529.8	40276.1	40169.3	40529.8	40169.3	78.3475	69.6794	19.9996	12.7436	107.499
3063.6	40540.2	40286.3	40179.6	40540.2	40179.6	78.3859	70.0241	19.9372	12.7414	107.738
3063.8	40550.5	40296.6	40189.9	40550.5	40189.9	78.4626	66.6027	19.8749	12.7392	105.592
3064	40560.9	40306.9	40200.2	40560.9	40200.2	78.5781	61.6751	19.8125	12.737	102.631
3064.2	40571.2	40317.2	40210.6	40571.2	40210.6	78.7277	56.7472	19.7502	12.7348	99.8526
3064.4	40581.5	40327.5	40221	40581.5	40221	78.9074	51.8191	19.6878	12.7326	97.2694
3064.6	40591.9	40337.7	40231.4	40591.9	40231.4	79.1124	46.8913	19.6255	12.7304	94.8936
3064.8	40602.2	40348	40241.9	40602.2	40241.9	79.3388	41.9639	19.5631	12.7282	92.738
3065	40612.5	40358.3	40252.4	40612.5	40252.4	79.577	37.0372	19.5008	12.726	90.8102
3065.2	40622.8	40368.5	40262.9	40622.8	40262.9	79.8225	32.1115	19.4384	12.7238	89.1209
3065.4	40633.1	40378.7	40273.3	40633.1	40273.3	80.0646	27.1871	19.3761	12.7216	87.6741
3065.6	40643.4	40389	40283.8	40643.4	40283.8	80.301	22.2642	19.3137	12.7194	86.4797
3065.8	40653.7	40399.2	40294.2	40653.7	40294.2	80.5211	17.3432	19.2514	12.7172	85.5382
3066	40664	40409.4	40304.6	40664	40304.6	80.7255	12.4244	19.1891	12.715	84.8579
3066.2	40674.2	40419.6	40315	40674.2	40315	80.9086	7.50865	19.1267	12.7128	84.4395
3066.4	40684.5	40429.7	40325.4	40684.5	40325.4	81.0735	2.60066	19.0644	12.7106	84.2893
3066.6	40694.7	40439.9	40335.9	40694.7	40335.9	81.2079	0.740014	19.0246	12.7144	84.3733
3066.8	40704.9	40450.1	40346.4	40704.9	40346.4	81.3166	1.95519	19.0172	12.7267	84.4976
3067	40715.1	40460.2	40356.8	40715.1	40356.8	81.3867	3.16072	19.0097	12.7391	84.6017
3067.2	40725.3	40470.3	40367.1	40725.3	40367.1	81.4256	4.34307	19.0023	12.7515	84.6916
3067.4	40735.4	40480.4	40377.4	40735.4	40377.4	81.4271	5.49986	18.9949	12.7639	84.7605
3067.6	40745.5	40490.5	40387.7	40745.5	40387.7	81.3992	6.62994	18.9874	12.7763	84.8147
3067.8	40755.7	40500.5	40397.8	40755.7	40397.8	81.3338	7.73252	18.98	12.7886	84.8456
3068	40765.8	40510.5	40407.9	40765.8	40407.9	81.2392	8.80694	18.9726	12.801	84.8599
3068.2	40775.8	40520.6	40417.9	40775.8	40417.9	81.1075	9.85268	18.9652	12.8134	84.849
3068.4	40785.9	40530.6	40427.9	40785.9	40427.9	80.9479	10.8693	18.9577	12.8258	84.821
3068.6	40795.9	40540.5	40437.8	40795.9	40437.8	80.7621	11.8563	18.9503	12.8382	84.7763
3068.8	40806	40550.5	40447.5	40806	40447.5	80.5574	12.8135	18.9429	12.8505	84.721
3069	40815.9	40560.4	40457.2	40815.9	40457.2	80.337	13.7406	18.9355	12.8629	84.6572
3069.2	40825.9	40570.3	40466.9	40825.9	40466.9	80.1067	14.6373	18.928	12.8753	84.5894
3069.4	40835.9	40580.2	40476.5	40835.9	40476.5	79.8754	15.5036	18.9206	12.8877	84.5253
3069.6	40845.8	40590.1	40486	40845.8	40486	79.6446	16.3393	18.9132	12.9001	84.4651
3069.8	40855.7	40599.9	40495.4	40855.7	40495.4	79.4234	17.1443	18.9058	12.9124	84.4166
3070	40865.6	40609.7	40504.9	40865.6	40504.9	79.2096	17.9187	18.8983	12.9248	84.3767
3070.2	40875.4	40619.5	40514.3	40875.4	40514.3	79.0142	18.6625	18.8909	12.9372	84.355
3070.4	40885.3	40629.3	40523.8	40885.3	40523.8	78.8311	19.3758	18.8835	12.9496	84.3448
3070.6	40895.1	40639.1	40533.2	40895.1	40533.2	78.6707	20.0587	18.8761	12.962	84.3549
3070.8	40904.9	40648.8	40542.6	40904.9	40542.6	78.5246	20.7114	18.8686	12.9743	84.3767
3071	40914.6	40658.5	40552	40914.6	40552	78.4038	21.3341	18.8612	12.9867	84.4198
3071.2	40924.4	40668.2	40561.4	40924.4	40561.4	78.2981	21.9271	18.8538	12.9991	84.4739
3071.4	40934.1	40677.8	40570.8	40934.1	40570.8	78.2127	22.4907	18.8464	13.0115	84.5432
3071.6	40943.8	40687.5	40580.1	40943.8	40580.1	78.1396	23.0251	18.8389	13.0239	84.6196
3071.8	40953.5	40697.1	40589.4	40953.5	40589.4	78.0836	23.5307	18.8315	13.0362	84.7072
3072	40963.1	40706.7	40598.7	40963.1	40598.7	78.0382	24.0079	18.8241	13.0486	84.7995
3072.2	40972.7	40716.2	40608	40972.7	40608	77.9993	24.4572	18.8167	13.061	84.8923
3072.4	40982.3	40725.8	40617.3	40982.3	40617.3	77.9642	24.8788	18.8092	13.0734	84.9828
3072.6	40991.9	40735.3	40626.5	40991.9	40626.5	77.9236	25.2735	18.8018	13.0858	85.0623
3072.8	41001.5	40744.8	40635.6	41001.5	40635.6	77.878	25.6415	18.7944	13.0981	85.1308
3073	41011	40754.2	40644.8	41011	40644.8	77.8203	25.9834	18.787	13.1105	85.182
3073.2	41020.5	40763.7	40653.9	41020.5	40653.9	77.7519	26.2998	18.7795	13.1229	85.2169
3073.4	41030	40773.1	40663.1	41030	40663.1	77.6798	26.5912	18.7721	13.1353	85.2418
3073.6	41039.5	40782.5	40672.1	41039.5	40672.1	77.607	26.8581	18.7647	13.1477	85.2595
3073.8	41048.9	40791.9	40681	41048.9	40681	77.5411	27.1012	18.7573	13.16	85.2768
3074	41058.3	40801.3	40689.9	41058.3	40689.9	77.4879	27.321	18.7498	13.1724	85.2988
3074.2	41067.7	40810.6	40698.8	41067.7	40698.8	77.4482	27.5183	18.7424	13.1848	85.3264
3074.4	41077.1	40820	40707.7	41077.1	40707.7	77.4331	27.6936	18.735	13.1972	85.3697
3074.6	41086.5	40829.3	40716.5	41086.5	40716.5	77.433	27.8477	18.7276	13.2096	85.42
3074.8	41095.8	40838.6	40725.3	41095.8	40725.3	77.4656	27.9811	18.7201	13.2219	85.4935
3075	41105.2	40847.8	40734.2	41105.2	40734.2	77.5109	28.0947	18.7127	13.2343	85.572
3075.2	41114.5	40857.1	40743	41114.5	40743	77.5928	28.1891	18.7053	13.2467	85.6775
3075.4	41123.8	40866.3	40751.9	41123.8	40751.9	77.6862	28.265	18.6979	13.2591	85.7874
3075.6	41133.1	40875.5	40760.7	41133.1	40760.7	77.8093	28.3231	18.6904	13.2715	85.9183
3075.8	41142.3	40884.8	40769.6	41142.3	40769.6	77.9449	28.3641	18.683	13.2838	86.0549
3076	41151.6	40893.9	40778.5	41151.6	40778.5	78.0966	28.3886	18.6756	13.2962	86.2006
3076.2	41160.8	40903.1	40787.5	41160.8	40787.5	78.2575	28.3972	18.6682	13.3086	86.3496
3076.4	41170	40912.3	40796.4	41170	40796.4	78.4201	28.3906	18.6607	13.321	86.4951
3076.6	41179.2	40921.4	40805.4	41179.2	40805.4	78.5825	28.3695	18.6533	13.3334	86.6358
3076.8	41188.4	40930.5	40814.4	41188.4	40814.4	78.7345	28.3344	18.6459	13.3457	86.7626
3077	41197.6	40939.7	40823.3	41197.6	40823.3	78.8672	28.2861	18.6385	13.3581	86.8675
3077.2	41206.7	40948.8	40832.3	41206.7	40832.3	78.9862	28.225	18.631	13.3705	86.956
3077.4	41215.9	40957.9	40841.2	41215.9	40841.2	79.0631	28.152	18.6236	13.3829	87.0026
3077.6	41225	40966.9	40850.1	41225	40850.1	79.1314	28.0674	18.6162	13.3953	87.0377
3077.8	41234.2	40976	40859	41234.2	40859	79.1361	27.972	18.6088	13.4076	87.0115
3078	41243.3	40985.1	40867.9	41243.3	40867.9	79.1311	27.8664	18.6013	13.42	86.9734
3078.2	41252.4	40994.1	40876.7	41252.4	40876.7	79.0834	27.7511	18.5939	13.4324	86.8934
3078.4	41261.5	41003.1	40885.6	41261.5	40885.6	79.0204	27.6268	18.5865	13.4448	86.7968
3078.6	41270.5	41012.2	40894.4	41270.5	40894.4	78.9396	27.494	18.5791	13.4572	86.6814
3078.8	41279.6	41021.2	40903.2	41279.6	40903.2	78.8474	27.3535	18.5716	13.4696	86.5532
3079	41288.7	41030.2	40912.1	41288.7	40912.1	78.7523	27.2056	18.5642	13.4819	86.4203
3079.2	41297.7	41039.2	40921.1	41297.7	40921.1	78.6553	27.0512	18.5568	13.4943	86.2837
3079.4	41306.8	41048.2	40930.2	41306.8	40930.2	78.5633	26.8907	18.5494	13.5067	86.1499
3079.6	41315.8	41057.2	40939.3	41315.8	40939.3	78.4914	26.7247	18.5419	13.5191	86.033
3079.8	41324.9	41066.1	40948.6	41324.9	40948.6	78.4227	26.5539	18.5345	13.5315	85.9178
3080	41333.9	41075.1	40957.9	41333.9	40957.9	78.4069	26.3789	18.5271	13.5438	85.8498
3080.2	41342.9	41084.1	40967.2	41342.9	40967.2	78.3971	26.2002	18.5197	13.5562	85.7864
3080.4	41351.9	41093	40976.6	41351.9	40976.6	78.4334	26.0185	18.5122	13.5686	85.7646
3080.6	41360.9	41102	40986.1	41360.9	40986.1	78.487	25.8344	18.5048	13.581	85.7583
3080.8	41369.9	41110.9	40995.7	41369.9	40995.7	78.5731	25.6484	18.4974	13.5934	85.7817
3081	41378.9	41119.9	41005.4	41378.9	41005.4	78.6866	25.4612	18.49	13.6057	85.8303
3081.2	41387.9	41128.8	41015.2	41387.9	41015.2	78.816	25.2734	18.4825	13.6181	85.894
3081.4	41396.9	41137.7	41025	41396.9	41025	78.9748	25.0856	18.4751	13.6305	85.985
3081.6	41405.9	41146.7	41034.9	41405.9	41034.9	79.1364	24.8984	18.4677	13.6429	86.0795
3081.8	41414.9	41155.6	41044.9	41414.9	41044.9	79.3048	24.7125	18.4603	13.6553	86.1812
3082	41423.8	41164.5	41055	41423.8	41055	79.4743	24.5283	18.4528	13.6676	86.285
3082.2	41432.8	41173.4	41065.2	41432.8	41065.2	79.6196	24.3466	18.4454	13.68	86.3679
3082.4	41441.8	41182.3	41075.4	41441.8	41075.4	79.7615	24.1679	18.438	13.6924	86.449
3082.6	41450.8	41191.3	41085.6	41450.8	41085.6	79.882	23.9929	18.4305	13.7048	86.5119
3082.8	41459.7	41200.2	41095.8	41459.7	41095.8	79.9908	23.8221	18.4231	13.7172	86.5655
3083	41468.7	41209.1	41105.9	41468.7	41105.9	80.0695	23.6561	18.4157	13.7295	86.5932
3083.2	41477.7	41218	41116	41477.7	41116	80.1051	23.4955	18.4083	13.7419	86.5827
3083.4	41486.6	41226.9	41126.1	41486.6	41126.1	80.1315	23.3408	18.4008	13.7543	86.5657
3083.6	41495.6	41235.8	41136.2	41495.6	41136.2	80.1154	23.1927	18.3934	13.7667	86.5114
3083.8	41504.6	41244.7	41146.3	41504.6	41146.3	80.0994	22.8356	18.386	13.7791	86.4019
3084	41513.5	41253.6	41156.4	41513.5	41156.4	80.0523	22.3953	18.3786	13.7914	86.2432
3084.2	41522.5	41262.6	41166.4	41522.5	41166.4	80.0038	21.9522	18.3711	13.8038	86.0845
3084.4	41531.5	41271.5	41176.5	41531.5	41176.5	79.9446	21.5066	18.3637	13.8162	85.9173
3084.6	41540.5	41280.4	41186.5	41540.5	41186.5	79.8823	21.0585	18.3563	13.8286	85.7487
3084.8	41549.4	41289.3	41196.6	41549.4	41196.6	79.832	20.6084	18.3489	13.841	85.5927
3085	41558.4	41298.2	41206.7	41558.4	41206.7	79.794	20.1562	18.3414	13.8533	85.4498
3085.2	41567.4	41307.2	41216.7	41567.4	41216.7	79.7618	19.7023	18.334	13.8657	85.3142
3085.4	41576.4	41316.1	41226.7	41576.4	41226.7	79.7431	19.2468	18.3266	13.8781	85.1931
3085.6	41585.4	41325	41236.6	41585.4	41236.6	79.7247	18.7898	18.3192	13.8905	85.0742
3085.8	41594.4	41334	41246.5	41594.4	41246.5	79.7036	18.3317	18.3117	13.9029	84.9549
3086	41603.4	41342.9	41256.3	41603.4	41256.3	79.6795	17.8726	18.3043	13.9152	84.8347
3086.2	41612.4	41351.9	41266.1	41612.4	41266.1	79.6073	17.4127	18.2969	13.9276	84.6716
3086.4	41621.4	41360.8	41275.8	41621.4	41275.8	79.5194	16.9521	18.2895	13.94	84.4958
3086.6	41630.4	41369.8	41285.5	41630.4	41285.5	79.3656	16.491	18.282	13.9524	84.26
3086.8	41639.4	41378.7	41295.1	41639.4	41295.1	79.1652	16.0297	18.2746	13.9648	83.9825
3087	41648.5	41387.7	41304.6	41648.5	41304.6	78.9231	15.5682	18.2672	13.9771	83.6676
3087.2	41657.5	41396.7	41314.1	41657.5	41314.1	78.6173	15.1068	18.2598	13.9895	83.2948
3087.4	41666.5	41405.7	41323.5	41666.5	41323.5	78.2903	14.6456	18.2523	14.0019	82.904
3087.6	41675.6	41414.7	41332.9	41675.6	41332.9	77.886	14.1848	18.2449	14.0143	82.4422
3087.8	41684.7	41423.7	41342.2	41684.7	41342.2	77.4779	13.7245	18.2375	14.0267	81.9789
3088	41693.7	41432.7	41351.4	41693.7	41351.4	77.0246	13.2649	18.2301	14.039	81.475
3088.2	41702.8	41441.7	41360.5	41702.8	41360.5	76.5678	12.8061	18.2226	14.0514	80.97
3088.4	41711.9	41450.8	41369.6	41711.9	41369.6	76.0962	12.3482	18.2152	14.0638	80.453
3088.6	41721	41459.8	41378.6	41721	41378.6	75.6209	11.8915	18.2078	14.0762	79.9349
3088.8	41730.1	41468.9	41387.6	41730.1	41387.6	75.1562	11.4359	18.2004	14.0886	79.429
3089	41739.2	41477.9	41396.6	41739.2	41396.6	74.7015	10.9817	18.1929	14.1009	78.935
3089.2	41748.4	41487	41405.8	41748.4	41405.8	74.2677	10.5289	18.1855	14.1133	78.463
3089.4	41757.5	41496.1	41415	41757.5	41415	73.8672	10.0776	18.1781	14.1257	78.025
3089.6	41766.7	41505.2	41424.3	41766.7	41424.3	73.489	9.62794	18.1707	14.1381	77.6105
3089.8	41775.9	41514.3	41433.6	41775.9	41433.6	73.1806	9.17991	18.1632	14.1505	77.2645
3090	41785	41523.4	41442.9	41785	41442.9	72.8826	8.73359	18.1558	14.1628	76.9309
3090.2	41794.2	41532.6	41452.3	41794.2	41452.3	72.6788	8.28902	18.1484	14.1752	76.6891
3090.4	41803.5	41541.7	41461.7	41803.5	41461.7	72.4822	7.8462	18.141	14.1876	76.4567
3090.6	41812.7	41550.9	41471.1	41812.7	41471.1	72.34	7.40516	18.1335	14.2	76.2782
3090.8	41821.9	41560.1	41480.6	41821.9	41480.6	72.2119	6.96588	18.1261	14.2124	76.1159
3091	41831.2	41569.3	41490	41831.2	41490	72.1079	6.52833	18.1187	14.2248	75.9789
3091.2	41840.4	41578.5	41499.6	41840.4	41499.6	72.0163	6.09248	18.1113	14.2371	75.8563
3091.4	41849.7	41587.7	41509.2	41849.7	41509.2	71.9306	5.65828	18.1038	14.2495	75.7418
3091.6	41859	41597	41518.9	41859	41518.9	71.8505	5.22565	18.0964	14.2619	75.6352
3091.8	41868.4	41606.2	41528.7	41868.4	41528.7	71.7744	4.79452	18.089	14.2743	75.5349
3092	41877.7	41615.5	41538.5	41877.7	41538.5	71.7053	4.36481	18.0816	14.2867	75.4437
3092.2	41887	41624.8	41548.3	41887	41548.3	71.6455	3.93641	18.0741	14.299	75.3638
3092.4	41896.4	41634.1	41558.1	41896.4	41558.1	71.6095	3.50922	18.0667	14.3114	75.3091
3092.6	41905.8	41643.4	41567.9	41905.8	41567.9	71.5826	3.08317	18.0593	14.3238	75.2654
3092.8	41915.2	41652.8	41577.5	41915.2	41577.5	71.5972	2.65819	18.0519	14.3362	75.2636
3093	41924.6	41662.1	41587.2	41924.6	41587.2	71.6178	2.2343	18.0444	14.3486	75.2701
3093.2	41934.1	41671.5	41596.8	41934.1	41596.8	71.6799	1.81171	18.037	14.3609	75.3183
3093.4	41943.5	41680.9	41606.4	41943.5	41606.4	71.7485	1.39112	18.0296	14.3733	75.3753
3093.6	41953	41690.3	41616	41953	41616	71.8472	0.974801	18.0222	14.3857	75.4633
3093.8	41962.5	41699.8	41625.6	41962.5	41625.6	71.9547	0.572337	18.0147	14.3981	75.5621
3094	41972	41709.2	41635.2	41972	41635.2	72.0818	0.261441	18.0073	14.4105	75.6821
3094.2	41981.5	41718.7	41644.8	41981.5	41644.8	72.2182	0.367151	17.9987	14.4232	75.8128
3094.4	41991.1	41728.2	41654.4	41991.1	41654.4	72.3686	0.511874	17.9827	14.4383	75.956
3094.6	42000.7	41737.7	41664	42000.7	41664	72.5276	0.799389	17.9667	14.4535	76.1091
3094.8	42010.2	41747.2	41673.5	42010.2	41673.5	72.6903	1.11317	17.9507	14.4686	76.2673
3095	42019.9	41756.8	41683	42019.9	41683	72.8544	1.42697	17.9348	14.4837	76.428
3095.2	42029.5	41766.4	41692.6	42029.5	41692.6	73.0024	1.73342	17.9188	14.4988	76.5745
3095.4	42039.1	41775.9	41702	42039.1	41702	73.1299	2.02971	17.9028	14.514	76.7025
3095.6	42048.8	41785.6	41711.5	42048.8	41711.5	73.2204	2.3145	17.8868	14.5291	76.796
3095.8	42058.5	41795.2	41720.9	42058.5	41720.9	73.2576	2.58703	17.8708	14.5442	76.8392
3096	42068.2	41804.8	41730.3	42068.2	41730.3	73.2548	2.84679	17.8548	14.5594	76.8449
3096.2	42077.9	41814.5	41739.6	42077.9	41739.6	73.182	3.09347	17.8389	14.5745	76.7842
[truncated: 1,538 more rows]

## Sheet: d18Oice
Depth	WD2014 Age	WD2014sync Age	d18O
(m)	(yr BP)	(yr BP)	(permil)
2700.11	26549.8	26679.9	-42.7488
2700.6	26565.9	26694.4	-41.5929
2701.11	26581.1	26709.4	-41.8421
2701.62	26595.4	26724.6	-42.0595
2702.12	26609.9	26739.3	-41.4209
2702.62	26623.6	26754.1	-41.6074
2703.12	26637.6	26768.8	-42.2794
2703.67	26654.4	26785.1	-42.1191
2704.12	26667.4	26798.3	-40.8788
2704.62	26683.1	26813.1	-41.8801
2705.12	26698.4	26827.8	-42.3835
2705.62	26712.7	26842.6	-42.0861
2706.12	26728.6	26857.4	-41.7801
2706.63	26743.1	26872.2	-41.6508
2707.12	26757	26886.8	-41.7852
2707.62	26772.3	26901.6	-42.6604
2708.12	26787.2	26916.3	-41.4743
2708.62	26803	26931.1	-41.3823
2709.12	26818.2	26945.7	-41.8554
2709.63	26832.2	26960.5	-40.6903
2710.12	26846.9	26975.2	-41.1309
2710.62	26862.4	26989.9	-41.7821
2711.12	26876.3	27004.6	-41.5559
2711.62	26891	27019.3	-41.3117
2712.12	26906.3	27034	-42.1537
2712.63	26921.9	27048.7	-41.2562
2713.12	26935.6	27063.3	-42.8347
2713.62	26951.5	27078	-41.2431
2714.12	26965.8	27092.6	-42.6161
2714.62	26979.5	27107.3	-42.5535
2715.12	26994.3	27121.9	-41.7821
2715.62	27009.3	27136.6	-41.2237
2716.12	27024.3	27151.2	-41.4631
2716.62	27038.8	27165.8	-41.5242
2717.12	27055.3	27180.4	-41.3231
2717.62	27071.7	27195	-42.796
2718.12	27088.7	27209.5	-41.0695
2718.62	27104.2	27224.2	-42.413
2719.12	27118.4	27238.7	-42.1191
2719.62	27132.9	27253.3	-40.9771
2720.12	27148.1	27267.8	-41.2441
2720.62	27161.3	27282.4	-41.7248
2721.12	27176.2	27296.9	-41.8376
2721.62	27189.3	27311.5	-41.5122
2722.12	27205.2	27325.9	-41.6939
2722.62	27221	27340.5	-41.1757
2723.12	27234.7	27354.9	-41.3517
2723.67	27252.3	27370.9	-42.5232
2724.11	27265.1	27383.8	-41.8966
2724.62	27279.8	27398.3	-40.9582
2725.11	27293.4	27412.7	-41.5059
2725.62	27307.2	27427.2	-42.1962
2726.11	27320.9	27441.6	-42.1143
2726.61	27335.9	27456	-42.1604
2727.11	27351.2	27470.4	-41.5345
2727.61	27365.5	27484.8	-41.1965
2728.11	27377.6	27499.2	-41.4621
2728.61	27391.5	27513.6	-41.4972
2729.11	27405.8	27527.9	-42.1135
2729.61	27420.3	27542.2	-42.0994
2730.11	27434.2	27556.5	-42.1492
2730.61	27449.3	27570.8	-41.6626
2731.11	27463.2	27585.1	-40.79
2731.61	27477	27599.4	-41.9148
2732.11	27491.2	27613.6	-42.4033
2732.61	27505.5	27627.9	-40.4003
2733.11	27520.7	27642	-41.123
2733.61	27534.8	27656.3	-40.6692
2734.11	27546.9	27670.4	-40.8319
2734.61	27559.9	27684.6	-41.0542
2735.11	27573.8	27698.7	-42.0528
2735.61	27586.3	27712.9	-40.8911
2736.11	27601.2	27727	-40.6479
2736.61	27614.8	27741.1	-40.6539
2737.11	27627.7	27755.2	-41.0677
2737.61	27641.2	27769.3	-41.2036
2738.11	27655	27783.3	-40.9873
2738.61	27667.3	27797.3	-41.3767
2739.11	27679.6	27811.3	-40.6342
2739.61	27691.5	27825.3	-39.9434
2740.11	27704.9	27839.3	-39.9061
2740.61	27718.4	27853.2	-41.2435
2741.08	27732.6	27866.4	-40.7446
2741.56	27745.7	27879.7	-41.0001
2742.08	27761.1	27894.2	-41.2339
2742.61	27775.2	27908.8	-40.8232
2743.1	27790.1	27922.6	-40.5373
2743.65	27806.1	27937.8	-41.1506
2744.1	27820.1	27950.2	-39.7759
2744.6	27833.9	27964	-40.4796
2745.1	27846.6	27977.7	-40.3403
2745.6	27859.3	27991.4	-41.1876
2746.1	27873.2	28005.1	-41.1016
2746.6	27887.3	28018.8	-42.0632
2747.1	27900.9	28032.4	-41.1539
2747.6	27914.3	28046.1	-40.5941
2748.07	27927.9	28059.1	-41.6225
2748.52	27941.1	28071.3	-41.6262
2749.04	27954.2	28085.5	-41.0132
2749.59	27970.8	28100.4	-40.3962
2750.1	27986	28114.2	-40.8157
2750.61	28000.4	28127.9	-41.2393
2751.08	28012.3	28140.4	-40.3421
2751.54	28024.5	28152.9	-41.7085
2752.07	28039.4	28166.9	-40.5682
2752.59	28055.4	28180.9	-40.3955
2753.09	28069.8	28194.1	-40.8663
2753.59	28083.4	28207.4	-41.2086
2754.11	28098.6	28221.2	-41.4246
2754.63	28112.9	28234.9	-41.3315
2755.11	28125.6	28247.4	-40.3828
2755.59	28140	28260	-41.1405
2756.09	28153.6	28273	-41.3455
2756.59	28165.8	28286	-41.1386
2757.12	28179.9	28299.6	-40.2861
2757.6	28192.5	28312.2	-41.0118
2758.07	28204.7	28324.3	-40.3949
2758.59	28218	28337.4	-40.595
2759.08	28231	28350.1	-40.6262
2759.58	28246.2	28362.8	-40.9271
2760.08	28260	28375.5	-40.9985
2760.59	28273.4	28388.2	-41.1443
2761.08	28286.3	28400.8	-40.5362
2761.58	28299.8	28413.4	-40.5633
2762.08	28314.1	28426	-41.1001
2762.58	28327.5	28438.5	-41.1891
2763.08	28341.1	28451	-40.8939
2763.63	28355.8	28464.8	-40.3123
2764.08	28367.2	28476	-41.5127
2764.58	28381	28488.5	-41.1473
2765.08	28394.2	28500.9	-41.6326
2765.58	28409.2	28513.4	-41.9404
2766.08	28423.6	28525.8	-41.1098
2766.58	28438.6	28538.3	-41.6579
2767.08	28453.3	28550.6	-41.3788
2767.58	28468	28563.1	-42.0607
2768.08	28483.2	28575.4	-41.2294
2768.58	28498	28587.8	-41.5904
2769.08	28512.6	28600.2	-41.2844
2769.58	28528.6	28612.6	-40.1339
2770.08	28542.7	28625	-41.8405
2770.58	28558	28637.4	-41.6851
2771.07	28572.3	28649.8	-41.2968
2771.58	28587.1	28662.2	-40.5745
2772.1	28603.6	28675.3	-41.28
2772.63	28619.1	28688.4	-41.2115
2773.1	28633.5	28700.2	-40.9901
2773.58	28646.8	28712.1	-41.8887
2774.07	28662.4	28724.6	-41.0294
2774.57	28676.6	28737.1	-41.0595
2775.05	28691.9	28749.1	-40.4759
2775.53	28706.1	28761.2	-40.5963
2776.05	28722.5	28774.3	-40.2624
2776.57	28738.1	28787.5	-41.4306
2777.07	28751.7	28800.2	-39.5703
2777.57	28767.5	28812.8	-39.9363
2778.08	28782.6	28825.9	-39.6621
2778.59	28797.5	28839	-40.0896
2779.08	28811.7	28851.4	-41.0031
2779.57	28826.2	28864	-40.0546
2780.06	28839.7	28876.8	-39.9914
2780.57	28855.1	28889.8	-39.6374
2781.03	28868.3	28902	-39.6977
2781.51	28883.2	28914.3	-40.3499
2782.03	28901.8	28928.1	-39.72
2782.56	28919.1	28942.1	-40.5885
2783.06	28934.7	28955.2	-40.6395
2783.61	28952.9	28969.8	-40.3056
2784.06	28967.5	28981.7	-40.5137
2784.56	28984.8	28995.1	-40.5922
2785.06	29002.3	29008.5	-39.4363
2785.56	29017.3	29022.1	-39.1561
2786.06	29033.6	29035.6	-39.4056
2786.56	29048.9	29049.3	-39.6746
2787.06	29063.3	29063	-39.3923
2787.56	29078.2	29076.8	-39.3153
2788.05	29092.8	29090.6	-40.2655
2788.56	29107.4	29104.6	-39.9887
2789.05	29122.3	29118.6	-39.161
2789.55	29138.4	29132.7	-39.6116
2790.05	29154.5	29146.8	-40.1008
2790.55	29169.3	29161.1	-40.3887
2791.05	29185.5	29175.4	-39.7304
2791.55	29201.7	29189.9	-40.1039
2792.05	29216.1	29204.4	-39.0177
2792.55	29230.2	29219	-40.3887
2793.05	29245	29233.6	-39.8715
2793.55	29259.7	29248.5	-40.2009
2794.05	29273.7	29263.3	-39.7472
2794.55	29289.4	29278.3	-39.6778
2795.05	29304.5	29293.3	-39.6899
2795.55	29321.4	29308.6	-40.1564
2796.05	29337.5	29323.8	-39.4196
2796.55	29353.6	29339.2	-39.4726
2797.05	29369.5	29354.6	-38.8246
2797.55	29385	29370.2	-39.1943
2798.05	29401	29385.8	-39.7568
2798.55	29415.6	29401.7	-39.3357
2799.05	29430.6	29417.5	-39.486
2799.55	29446.6	29433.5	-40.987
2800.04	29463	29449.6	-40.1527
2800.55	29479.8	29465.8	-39.3669
2801.04	29495.4	29482.1	-40.3715
2801.55	29512.2	29498.5	-39.5911
2802.04	29528.8	29514.9	-39.8794
2802.53	29543.5	29531.1	-39.3665
2803.03	29561.7	29547.7	-39.4072
2803.59	29579.2	29566.7	-39.4322
2804.06	29594.5	29582.5	-39.6067
2804.58	29609.7	29600.2	-39.6352
2805.06	29625.3	29616.5	-41.4931
2805.54	29637.4	29633.1	-40.4228
2806.04	29652.9	29650.3	-39.5961
2806.54	29668.9	29667.6	-38.8437
2807.04	29685.2	29685	-39.8251
2807.54	29702.9	29702.5	-39.4878
2808.06	29720.9	29720.8	-40.0607
2808.58	29738.7	29739.3	-39.7208
2809.06	29755.3	29756.3	-39.8985
2809.5	29770.5	29772.1	-39.7062
2810.01	29786.9	29790.7	-40.3059
2810.58	29806.8	29810.9	-39.5922
2811.07	29822.1	29829	-39.5281
2811.57	29838.3	29847.3	-40.0005
2812.05	29854.6	29864.8	-40.4273
2812.53	29873.4	29882.4	-40.3014
2813.03	29889.6	29900.8	-40.1276
2813.53	29905.4	29919.4	-39.4323
2814.03	29921.5	29937.9	-39.5695
2814.53	29937.6	29956.6	-39.9809
2815.03	29953.8	29975.3	-40.9514
2815.53	29970.1	29994.2	-40.0572
2816.03	29986.9	30013.1	-39.4745
2816.53	30003.2	30032.1	-40.8967
2817.03	30019.3	30051	-39.9086
2817.53	30036	30070.2	-39.9484
2818.03	30053.4	30089.3	-40.2746
2818.53	30071.3	30108.6	-40.4709
2819.04	30089.8	30128.7	-39.9808
2819.57	30108.7	30148.9	-40.7715
2820.04	30125.9	30167.5	-39.6623
2820.52	30144.6	30186.3	-40.0209
2821.02	30162.5	30205.9	-40.5216
2821.52	30180.6	30225.6	-39.9307
2822.02	30198.5	30245.3	-40.7504
2822.52	30215.8	30265.2	-40.9414
2823.02	30234.8	30284.9	-39.324
2823.57	30254.6	30306.8	-41.2424
2824.02	30271.4	30324.7	-40.6626
2824.52	30288.4	30344.8	-40.5398
2825.02	30305.6	30364.9	-41.7253
2825.52	30324	30385.1	-40.1615
2826.02	30342.5	30405.2	-41.4973
2826.52	30363.4	30425.5	-40.5635
2827.02	30380	30445.8	-40.7844
2827.52	30399.9	30466.2	-40.8597
2828.01	30419	30486.5	-41.5543
2828.52	30439.9	30507.1	-40.5465
2829.01	30457.1	30527.5	-40.9898
2829.51	30476.9	30548.2	-40.4423
2830.01	30494.9	30568.7	-40.7188
2830.51	30515	30589.5	-40.9359
2831.01	30532.2	30610.1	-41.0981
2831.51	30551.9	30631	-40.9683
2832.01	30571.9	30651.8	-40.835
2832.51	30588.3	30672.6	-40.1259
2833.01	30605	30693.5	-40.2762
2833.51	30623.6	30714.5	-41.0854
2834.01	30642.7	30735.4	-40.5906
2834.51	30660.3	30756.5	-40.625
2835.01	30678.3	30777.6	-40.6985
2835.51	30696	30798.8	-39.9331
2836.01	30713.8	30819.9	-39.7319
2836.51	30733.4	30841.2	-40.0536
2837.01	30752.3	30862.4	-40.8745
2837.51	30770.3	30883.7	-40.6775
2838.01	30788.1	30904.9	-39.9865
2838.51	30806.2	30926.3	-40.9525
2839.01	30825.5	30947.7	-39.7678
2839.51	30844.6	30969.2	-39.1698
2840.01	30863.2	30990.5	-39.6983
2840.51	30881.6	31012	-40.8493
2841	30899.7	31033.5	-40.1152
2841.51	30919.2	31055	-40.627
2842	30936.3	31076.5	-39.8968
2842.51	30955	31098.2	-39.8661
2843	30973.9	31119.7	-40.3637
2843.55	30995.7	31143.6	-40.3581
2844	31014.1	31163	-39.8682
2844.5	31033.4	31184.8	-40.1665
2845	31052.2	31206.5	-40.0878
2845.5	31072.6	31228.3	-40.2187
2846	31091.2	31249.9	-41.7555
2846.5	31110.8	31271.8	-39.9826
2847	31131.8	31293.5	-39.9089
2847.5	31151.4	31315.4	-38.8519
2848	31171.2	31337.2	-39.8369
2848.5	31190.7	31359.1	-40.4902
2848.98	31209.4	31380.1	-39.7865
2849.46	31228.4	31401.1	-40.1351
2849.97	31246.8	31423.8	-40.1339
2850.49	31269.6	31446.6	-40.3186
2850.99	31291.8	31468.5	-40.6746
2851.49	31314.6	31490.5	-40.7906
2851.99	31337.6	31512.4	-39.9329
2852.49	31361.2	31534.4	-39.8812
2852.99	31385	31556.4	-40.9604
2853.49	31409.3	31578.6	-40.3063
2853.99	31433.8	31600.6	-41.4056
2854.49	31458.8	31622.8	-39.7421
2854.99	31483.9	31644.9	-41.1723
2855.49	31509.5	31667.1	-40.6507
2855.99	31535.2	31689.2	-40.323
2856.49	31561.3	31711.4	-41.141
2856.99	31587.5	31733.6	-40.5787
2857.49	31614.1	31755.9	-40.8823
2857.99	31640.8	31778.1	-40.2631
2858.49	31667.8	31800.4	-41.4908
2858.99	31694.8	31822.7	-40.5642
2859.49	31722.2	31845.1	-40.5779
2859.99	31749.6	31867.4	-40.5191
2860.49	31777.2	31889.9	-42.1936
2860.98	31804.8	31912.2	-40.3367
2861.48	31832.6	31934.7	-39.2974
2861.98	31860.4	31957.2	-40.8498
2862.48	31888.4	31979.8	-40.1403
2862.98	31916.3	32002.3	-40.8094
2863.53	31947.1	32027.2	-40.1715
2863.98	31972.2	32047.5	-41.012
2864.48	32000.2	32070.2	-40.1824
2864.98	32028	32092.8	-40.6728
2865.48	32056	32115.6	-41.4365
2865.98	32083.7	32138.3	-40.0332
2866.48	32111.5	32161.1	-40.309
2866.98	32139.1	32183.9	-40.4685
2867.48	32166.7	32206.8	-40.8886
2867.98	32194.1	32229.7	-40.8054
2868.48	32221.6	32252.7	-40.5715
2868.98	32248.7	32275.6	-40.2012
2869.48	32275.8	32298.7	-40.0589
2869.97	32302.6	32321.6	-40.4072
2870.47	32329.4	32344.7	-40.6454
2870.97	32356	32367.8	-39.6254
2871.47	32382.5	32391.1	-39.9203
2871.97	32408.7	32414.2	-39.4577
2872.47	32434.9	32437.5	-39.9215
2872.97	32460.7	32460.7	-39.6644
2873.47	32486.5	32484.2	-39.9225
2873.97	32512	32507.4	-40.2062
2874.47	32537.4	32530.9	-40.1223
2874.97	32562.5	32554.3	-39.9878
2875.47	32587.6	32577.9	-39.6892
2875.97	32612.3	32601.4	-40.9184
2876.47	32637	32625	-40.3767
2876.96	32661.4	32648.6	-39.8692
2877.47	32685.8	32672.3	-40.2743
2877.97	32709.9	32696	-39.7157
2878.47	32733.9	32719.8	-39.6876
2878.97	32757.6	32743.4	-39.6498
2879.47	32781.2	32767.1	-39.9933
2879.96	32804.5	32790.7	-39.43
2880.47	32827.8	32814.3	-39.6906
2880.96	32850.8	32837.8	-39.7714
2881.46	32873.8	32861.4	-40.2476
2881.96	32896.5	32884.8	-39.8957
2882.46	32919.2	32908.2	-40.4173
2882.96	32941.6	32931.4	-40.4112
2883.51	32966.3	32957	-39.9045
2883.96	32986.2	32977.7	-39.5344
2884.46	33008.3	33000.7	-39.8078
2884.96	33030.2	33023.6	-40.7073
2885.46	33052.1	33046.4	-39.7311
2885.96	33073.8	33068.9	-39.6216
2886.46	33095.5	33091.4	-39.9715
2886.96	33116.9	33113.6	-40.5112
2887.46	33138.4	33135.8	-40.6469
2887.96	33159.7	33157.8	-40.1409
2888.46	33181.1	33179.7	-40.9473
2888.96	33202.2	33201.3	-40.6149
2889.46	33223.5	33222.9	-40.3981
2889.96	33244.5	33244.2	-39.9977
2890.46	33265.6	33265.5	-40.9149
2890.96	33286.6	33286.6	-40.0765
2891.46	33307.6	33307.7	-41.0116
2891.96	33328.5	33328.6	-40.1991
2892.46	33349.6	33349.7	-40.107
2892.95	33370.4	33370.5	-39.536
2893.45	33391.4	33391.5	-40.5047
2893.95	33412.4	33412.4	-40.3257
2894.45	33433.4	33433.4	-40.5633
2894.95	33454.4	33454.4	-40.4166
2895.45	33475.5	33475.5	-40.2388
2895.95	33496.6	33496.6	-40.2394
2896.45	33517.9	33517.9	-40.4341
2896.95	33539.1	33539.1	-39.3783
2897.45	33560.6	33560.6	-39.9917
2897.95	33582	33582	-39.8531
2898.45	33603.7	33603.7	-40.461
2898.95	33625.4	33625.4	-40.1091
2899.45	33647.3	33647.3	-39.6357
2899.95	33669.2	33669.2	-39.4651
2900.44	33691.2	33691.2	-39.6516
2900.94	33713.4	33713.4	-39.1989
2901.44	33735.9	33735.9	-39.7484
2901.94	33758.4	33758.4	-39.7003
2902.44	33781.1	33781.1	-39.9862
2902.94	33803.9	33803.9	-39.5672
2903.54	33831.5	33831.5	-40.3563
2903.99	33852.2	33852.2	-39.6505
2904.44	33873.2	33873.2	-40.0268
2904.94	33896.5	33896.6	-39.9057
2905.44	33920.1	33920.1	-39.7121
2905.94	33943.7	33943.7	-39.684
2906.44	33967.4	33967.4	-40.2343
2906.94	33991.2	33991.2	-40.519
2907.44	34015.2	34015.2	-39.7224
2907.93	34039	34039	-40.7359
2908.43	34063.1	34063.1	-39.9205
2908.93	34087.1	34087.1	-40.6079
2909.43	34111.2	34111.2	-39.4465
2909.93	34135.2	34135.2	-39.94
2910.43	34159.3	34159.3	-40.9267
2910.93	34183.2	34183.2	-40.3373
2911.39	34205.3	34205.3	-39.9869
2911.89	34229.1	34229.1	-40.0876
2912.39	34253	34253	-40.3261
2912.89	34276.6	34276.6	-40.1714
2913.4	34300.7	34300.7	-40.0817
2913.9	34324.1	34324.1	-40.3897
2914.43	34348.8	34348.8	-40.4338
2914.93	34371.8	34371.8	-40.1675
2915.43	34394.8	34394.8	-39.9796
2915.92	34417.5	34417.5	-40.4087
2916.43	34440.2	34440.2	-39.7163
2916.92	34462.5	34462.5	-40.7359
2917.42	34484.8	34484.8	-41.1304
2917.92	34506.7	34506.7	-40.5351
2918.42	34528.6	34528.6	-40.8631
2918.92	34550.1	34550.1	-41.6168
2919.42	34571.6	34571.6	-40.4914
2919.92	34592.8	34592.8	-41.2013
2920.43	34614.5	34614.5	-40.6495
2920.93	34635.3	34635.2	-41.0362
2921.42	34655.3	34655.3	-40.6984
2921.91	34675.7	34675.7	-41.2727
2922.42	34696	34695.9	-41.162
2922.91	34715.9	34715.9	-40.056
2923.46	34737.8	34737.8	-41.118
2923.91	34755.4	34755.4	-41.3004
2924.41	34774.9	34774.9	-41.0526
2924.91	34794.2	34794.2	-41.5244
2925.41	34813.4	34813.4	-41.2702
2925.91	34832.3	34832.3	-41.1541
2926.41	34851.1	34851.1	-41.2182
2926.91	34869.7	34869.7	-39.8991
2927.41	34888.3	34888.3	-41.2454
2927.91	34906.6	34906.6	-41.9184
2928.41	34924.9	34924.9	-41.0198
2928.91	34943	34943	-40.5826
2929.41	34961	34961	-41.2257
2929.91	34978.9	34978.9	-41.255
2930.41	34996.7	34996.7	-40.6158
2930.9	35014.3	35014.3	-40.8282
2931.41	35031.9	35031.9	-41.5077
2931.9	35049.3	35049.3	-40.561
2932.4	35066.7	35066.7	-40.4519
2932.9	35084	35084	-40.9772
2933.4	35101.4	35101.4	-40.7926
2933.9	35118.5	35118.5	-40.8869
2934.4	35135.7	35135.7	-40.8992
2934.9	35152.7	35152.7	-40.285
2935.4	35169.9	35169.9	-40.3391
2935.9	35186.8	35186.8	-40.2242
2936.4	35203.7	35203.7	-41.1501
2936.9	35220.7	35220.7	-40.1799
2937.4	35237.6	35237.6	-41.5613
2937.9	35254.5	35254.5	-40.2859
2938.4	35271.5	35271.5	-40.5345
2938.9	35288.3	35288.3	-40.8865
2939.4	35305.2	35305.2	-40.5144
2939.89	35322	35322	-40.7166
2940.4	35338.9	35338.9	-40.7211
2940.89	35355.7	35355.7	-40.5157
2941.39	35372.6	35372.6	-40.4513
2941.89	35389.4	35389.4	-40.8598
2942.39	35406.4	35406.4	-39.9309
2942.89	35423.3	35423.3	-40.1771
2943.44	35442	35442	-40.6664
2943.89	35457.3	35457.3	-39.9403
2944.39	35474.3	35474.3	-40.1576
2944.89	35491.3	35491.3	-39.3004
2945.39	35508.4	35508.4	-40.1296
2945.89	35525.5	35525.5	-40.1456
2946.39	35542.7	35542.7	-39.6097
2946.89	35559.8	35559.8	-40.0112
2947.39	35577.1	35577.1	-39.116
2947.89	35594.4	35594.4	-39.2682
2948.39	35611.8	35611.8	-39.7025
2948.88	35629.1	35629.1	-38.827
2949.39	35646.6	35646.6	-39.4175
2949.88	35664.1	35664.1	-40.0996
2950.39	35681.7	35681.7	-39.9117
2950.88	35699.3	35699.3	-40.0532
2951.38	35717	35717	-40.3742
2951.88	35734.7	35734.7	-40.1674
2952.38	35752.6	35752.6	-39.5119
2952.88	35770.4	35770.4	-39.1506
2953.38	35788.4	35788.4	-39.92
2953.88	35806.4	35806.4	-39.4709
2954.38	35824.4	35824.4	-40.0482
2954.87	35842.5	35842.5	-39.9882
2955.38	35861	35861	-39.4671
2955.88	35879.3	35879.3	-40.0967
2956.38	35897.7	35897.7	-39.7222
2956.88	35916.2	35916.2	-39.6822
2957.38	35934.8	35934.8	-40.0955
2957.87	35953.4	35953.4	-39.8517
2958.38	35972.2	35972.2	-39.6288
2958.87	35991	35991	-39.1456
2959.38	36010	36010	-39.6873
2959.87	36028.9	36028.9	-38.7816
2960.37	36048.1	36048.1	-39.9186
2960.87	36067.2	36067.2	-39.282
2961.37	36086.6	36086.6	-39.8128
2961.87	36105.9	36105.9	-39.1546
2962.37	36125.4	36125.4	-39.787
2962.87	36144.9	36144.9	-40.0922
2963.42	36166.6	36166.6	-39.7416
2963.87	36184.3	36184.3	-39.3063
2964.37	36204.2	36204.2	-40.1577
2964.87	36224.1	36224.1	-38.5457
2965.37	36244.2	36244.2	-40.2962
2965.87	36264.2	36264.2	-39.7095
2966.37	36284.4	36284.4	-39.5757
2966.87	36304.7	36304.7	-38.6392
2967.37	36325.1	36325.1	-39.4196
2967.86	36345.5	36345.5	-38.6989
2968.37	36366.2	36366.2	-39.6663
2968.86	36386.7	36386.7	-39.731
2969.36	36407.5	36407.5	-40.1513
2969.86	36428.3	36428.3	-40.3221
2970.36	36449.3	36449.3	-40.312
2970.9	36471.7	36471.7	-39.5969
2971.43	36494.3	36494.4	-40.5575
2971.9	36514	36514	-40.3554
2972.36	36533.8	36533.8	-40.0814
2972.86	36555	36555	-40.7303
2973.36	36576.4	36576.4	-40.1555
2973.86	36597.8	36597.8	-39.7989
2974.36	36619.3	36619.3	-40.7912
2974.86	36640.9	36640.9	-39.7292
2975.36	36662.6	36662.6	-40.7042
2975.86	36684.2	36684.2	-40.0779
2976.36	36706.1	36706.1	-40.4184
2976.86	36727.9	36727.9	-40.4098
2977.36	36749.9	36749.9	-39.4385
2977.86	36771.7	36771.7	-40.1333
2978.36	36793.8	36793.8	-39.7214
2978.86	36815.8	36815.8	-40.1648
2979.36	36838	36838	-40.0373
2979.86	36860.1	36860.1	-39.9567
2980.36	36882.4	36882.4	-40.1128
2980.86	36904.6	36904.6	-39.6859
2981.36	36926.9	36926.9	-39.5755
2981.85	36949.1	36949.1	-39.8393
2982.35	36971.5	36971.5	-40.2293
2982.85	36993.9	36993.9	-40.3985
2983.41	37018.7	37018.7	-40.3777
2983.85	37038.8	37038.8	-39.6587
2984.35	37061.3	37061.3	-40.2002
2984.85	37083.7	37083.7	-39.3712
2985.35	37106.3	37106.3	-40.3949
2985.87	37129.6	37129.6	-39.9558
2986.39	37153.2	37153.2	-39.9845
2986.87	37174.8	37174.8	-40.283
2987.35	37196.6	37196.6	-39.8724
2987.85	37219.2	37219.2	-39.438
2988.35	37241.8	37241.8	-39.3992
2988.84	37264.1	37264.1	-40.4403
2989.33	37286.4	37286.4	-39.8999
2989.84	37309.4	37309.4	-39.454
2990.35	37332.5	37332.5	-39.479
2990.84	37355.1	37355.1	-39.6503
2991.35	37377.8	37377.8	-39.9954
2991.82	37399.5	37399.5	-40.3937
2992.3	37421.3	37421.3	-39.5812
2992.82	37444.8	37444.8	-39.5304
2993.34	37468.4	37468.4	-39.6184
2993.84	37490.9	37490.9	-39.6842
2994.34	37513.6	37513.6	-39.4722
2994.82	37535.2	37535.2	-39.6002
2995.3	37556.9	37556.9	-40.195
2995.82	37580.3	37580.3	-39.8958
2996.34	37603.8	37603.8	-39.3437
2996.84	37626.3	37626.3	-39.4069
2997.34	37648.8	37648.8	-39.986
2997.84	37671.2	37671.2	-39.6279
2998.34	37693.7	37693.7	-39.1059
2998.84	37716.1	37716.1	-39.2873
2999.34	37738.5	37738.5	-39.7473
2999.83	37760.8	37760.8	-39.0751
3000.34	37783.2	37783.2	-39.6707
3000.83	37805.4	37805.4	-39.5455
3001.33	37827.7	37827.7	-38.7339
3001.83	37849.9	37849.9	-39.3113
3002.33	37872.1	37872.1	-39.4934
3002.83	37894.2	37894.2	-39.8528
3003.38	37918.5	37918.5	-39.4405
3003.83	37938.3	37938.3	-39.6819
3004.33	37960.4	37960.4	-39.0129
3004.83	37982.3	37982.3	-39.3737
3005.33	38004.3	38004.3	-39.3399
3005.83	38026.1	38026.1	-39.2015
3006.33	38047.9	38047.9	-39.3188
3006.83	38069.7	38069.7	-38.7379
3007.33	38091.6	38091.6	-39.2343
3007.83	38113.2	38113.2	-38.2593
3008.33	38134.8	38134.8	-38.6587
3008.83	38156.3	38156.3	-37.9645
3009.33	38177.9	38177.9	-39.4976
3009.82	38199.3	38199.3	-38.7901
3010.33	38220.8	38220.8	-38.3657
3010.82	38242	38242	-38.2203
3011.32	38263.4	38263.4	-37.7619
3011.82	38284.6	38284.6	-38.217
3012.32	38305.8	38305.8	-37.8962
3012.82	38326.9	38326.9	-38.4822
3013.29	38346.8	38346.8	-38.7449
3013.79	38367.8	38367.8	-38.3856
3014.32	38390.1	38390.1	-38.4969
3014.82	38411	38411	-38.8886
3015.32	38432	38432	-38.4872
3015.82	38452.8	38452.8	-38.0085
3016.32	38473.6	38473.6	-38.9605
3016.82	38494.3	38494.3	-38.4376
3017.32	38515	38515	-38.6028
3017.81	38535.6	38535.6	-38.4414
3018.31	38556.2	38556.2	-38.4562
3018.81	38576.7	38576.7	-38.4541
3019.31	38597.3	38597.3	-38.5821
3019.81	38617.7	38617.7	-37.8626
3020.31	38638.3	38638.3	-38.1246
3020.81	38658.6	38658.6	-38.2949
3021.31	38679	38679	-38.7511
3021.81	38699.3	38699.3	-37.7662
3022.31	38719.7	38719.7	-37.453
3022.81	38739.9	38739.9	-38.5447
3023.36	38762.2	38762.2	-38.0699
3023.81	38780.3	38780.3	-38.5039
3024.31	38800.6	38800.6	-38.3196
3024.81	38820.7	38820.7	-38.3021
3025.31	38840.8	38840.8	-38.6327
3025.8	38860.9	38860.9	-38.1917
3026.31	38881	38881	-38.7366
3026.8	38901	38901	-38.5462
3027.3	38921.1	38921.1	-38.881
3027.8	38941.1	38941.1	-38.2558
3028.3	38961.2	38961.2	-39.0055
3028.8	38981.2	38981.2	-38.4874
3029.3	39001.2	39001.2	-38.2826
3029.8	39021.2	39021.2	-39.1428
3030.3	39041.2	39041.2	-38.6783
3030.8	39061.2	39061.2	-38.9558
3031.3	39081.3	39081.3	-38.6981
3031.8	39101.2	39101.2	-38.744
3032.3	39121.4	39121.4	-38.8647
3032.8	39141.3	39141.3	-38.8759
3033.3	39161.5	39161.5	-39.0413
3033.82	39182.5	39182.5	-38.0995
3034.35	39203.6	39203.6	-38.4952
3034.82	39222.7	39222.7	-38.6479
3035.3	39241.8	39241.8	-38.9989
3035.79	39261.9	39261.9	-38.8245
3036.29	39282.2	39282.2	-38.9689
3036.79	39302.4	39302.4	-38.7556
3037.29	39322.7	39322.7	-38.2452
3037.79	39343	39343	-38.9506
3038.29	39363.4	39363.4	-39.3055
3038.79	39383.8	39383.8	-38.7732
3039.29	39404.3	39404.3	-38.4541
3039.79	39424.8	39424.8	-39.0666
3040.29	39445.4	39445.4	-39.3613
3040.79	39466.1	39466.1	-39.646
3041.29	39486.9	39486.9	-39.6452
3041.78	39507.7	39507.7	-39.4832
3042.29	39528.7	39528.7	-39.1516
3042.78	39549.6	39549.6	-39.9075
3043.34	39572.9	39572.9	-39.5072
3043.78	39591.9	39591.9	-39.4016
3044.28	39613.3	39613.3	-39.7478
3044.78	39634.6	39634.6	-39.2119
3045.28	39656.2	39656.2	-39.1458
3045.78	39677.9	39677.9	-39.7195
3046.28	39699.7	39699.7	-39.8657
3046.78	39721.6	39721.6	-39.2794
3047.28	39743.7	39743.7	-39.2441
3047.78	39765.9	39765.9	-40.2298
3048.28	39788.3	39788.3	-40.6589
3048.78	39810.7	39810.7	-39.5079
3049.28	39833.4	39833.4	-39.7991
3049.78	39856.1	39856.1	-40.1082
3050.28	39879.1	39879.1	-40.2283
3050.77	39902	39902	-39.7836
3051.27	39925.3	39925.3	-40.0055
3051.77	39948.6	39948.6	-40.2691
3052.27	39972.2	39972.2	-39.6148
3052.77	39995.9	39995.9	-40.3786
3053.27	40019.8	40019.8	-40.1301
3053.77	40043.7	40043.7	-40.169
3054.27	40067.9	40067.9	-40.178
3054.77	40092.1	40092.1	-39.7031
3055.27	40116.6	40116.6	-40.6226
3055.77	40141.1	40141.1	-39.7039
3056.27	40165.9	40165.9	-39.8124
3056.77	40190.7	40190.7	-39.4976
3057.27	40215.7	40215.7	-40.0106
3057.76	40240.7	40240.7	-40.252
3058.27	40266	40266	-39.9157
3058.76	40291.3	40291.3	-40.7707
3059.26	40316.8	40316.8	-40.2769
3059.76	40342.2	40342.2	-39.8678
3060.26	40367.9	40367.9	-40.3838
3060.76	40393.5	40393.5	-40.1781
3061.26	40419.3	40419.3	-40.552
3061.76	40445	40445	-40.3923
3062.26	40470.9	40470.9	-39.9946
3062.76	40496.6	40496.6	-40.3448
3063.31	40525.1	40525.1	-39.5016
3063.76	40548.4	40548.4	-39.9173
3064.26	40574.3	40574.3	-39.9921
3064.76	40600	40600	-40.9104
3065.26	40625.8	40625.8	-39.6096
3065.76	40651.5	40651.5	-40.2691
3066.26	40677.1	40677.1	-39.8651
3066.75	40702.5	40702.5	-40.0448
3067.26	40728.1	40728.1	-40.2093
3067.76	40753.4	40753.4	-39.8128
3068.26	40778.7	40778.7	-40.0708
3068.75	40803.7	40803.6	-40.4613
3069.26	40828.7	40828.7	-40.5355
3069.75	40853.4	40853.4	-40.0882
3070.25	40878.1	40878.1	-41.0026
3070.75	40902.5	40902.5	-40.0978
3071.25	40926.9	40926.9	-40.4619
3071.75	40951.1	40951.1	-39.6186
3072.25	40975.2	40975.2	-40.4327
3072.75	40999.1	40999.1	-40.3077
3073.25	41022.9	41022.9	-40.2855
3073.75	41046.5	41046.5	-41.2029
3074.25	41070.1	41070.1	-40.4891
3074.75	41093.4	41093.4	-40.2744
3075.25	41116.7	41116.7	-40.7967
3075.75	41139.8	41139.8	-40.5869
3076.25	41163	41163	-40.3138
3076.74	41185.9	41185.9	-40.2187
3077.25	41208.8	41208.8	-41.0566
3077.74	41231.6	41231.6	-40.26
3078.24	41254.4	41254.4	-40.199
3078.74	41277	41277	-40.9238
3079.24	41299.7	41299.7	-40.9712
3079.74	41322.2	41322.2	-40.3577
3080.24	41344.8	41344.8	-40.3514
3080.74	41367.2	41367.2	-39.52
3081.24	41389.8	41389.8	-39.3167
3081.74	41412.1	41412.1	-40.1753
3082.24	41434.6	41434.6	-39.4831
3082.74	41456.9	41456.9	-40.0491
3083.29	41481.6	41481.6	-39.6575
3083.74	41501.7	41501.7	-39.1469
3084.24	41524.2	41524.2	-39.7668
3084.74	41546.5	41546.5	-39.6025
3085.24	41569	41569	-39.7037
3085.73	41591.4	41591.4	-39.3777
3086.24	41614	41614	-39.7069
3086.73	41636.4	41636.4	-39.5388
3087.23	41659	41659	-39.6612
3087.73	41681.6	41681.6	-39.8837
3088.23	41704.3	41704.3	-39.8251
3088.73	41727	41727	-39.6337
3089.23	41749.8	41749.8	-40.075
3089.73	41772.6	41772.6	-40.1956
3090.23	41795.6	41795.6	-39.7127
3090.73	41818.6	41818.6	-38.3206
3091.23	41841.8	41841.8	-39.6123
3091.73	41864.9	41865	-39.1826
3092.23	41888.3	41888.3	-40.1701
3092.73	41911.7	41911.7	-39.2755
3093.2	41933.9	41933.9	-39.2234
3093.66	41956	41956	-39.9173
3094.16	41979.6	41979.6	-39.4649
3094.69	42005	42005	-39.8608
3095.22	42030.6	42030.6	-40.0314
3095.72	42054.7	42054.7	-40.1349
3096.22	42079	42079	-39.7763
3096.74	42104.4	42104.4	-40.0214
3097.26	42130	42130	-40.3198
3097.74	42153.5	42153.5	-40.3721
3098.22	42177.3	42177.3	-40.3792
3098.72	42202.1	42202.1	-40.5015
3099.22	42227.2	42227.2	-40.3251
3099.72	42252.3	42252.3	-40.1738
3100.22	42277.6	42277.6	-40.6527
3100.71	42302.9	42302.9	-41.0915
3101.21	42328.4	42328.4	-40.5723
3101.71	42353.9	42353.9	-40.8316
3102.21	42379.7	42379.7	-41.0871
3102.71	42405.5	42405.5	-39.7451
3103.31	42436.6	42436.6	-40.4974
3103.76	42459.9	42459.9	-39.6416
3104.21	42483.4	42483.4	-40.7615
3104.71	42509.4	42509.4	-40.6132
3105.21	42535.7	42535.7	-40.2214
3105.7	42561.8	42561.8	-40.6985
3106.2	42588.2	42588.2	-40.0235
3106.7	42614.4	42614.4	-39.9719
3107.2	42640.9	42640.9	-40.5692
3107.7	42667.2	42667.2	-40.4118
3108.2	42693.7	42693.7	-40.2328
3108.7	42720	42720	-39.7255
3109.2	42746.6	42746.6	-40.1941
3109.7	42773	42773	-40.576
3110.2	42799.5	42799.5	-40.454
3110.7	42826	42826	-39.3607
3111.2	42852.6	42852.6	-40.3471
3111.7	42879.1	42879.1	-39.6651
3112.2	42905.6	42905.6	-39.8156
3112.7	42932	42932	-38.8641
3113.2	42958.6	42958.6	-40.3805
3113.69	42985	42985	-40.3206
3114.2	43011.5	43011.5	-39.2048
3114.69	43037.9	43037.9	-39.8006
3115.19	43064.4	43064.4	-39.8211
3115.69	43090.7	43090.7	-39.4358
3116.19	43117.2	43117.2	-39.2643
3116.69	43143.5	43143.5	-38.9238
3117.19	43169.9	43169.9	-39.2475
3117.69	43196.1	43196.1	-39.7428
3118.19	43222.4	43222.4	-39.1727
3118.65	43246.9	43246.9	-39.4792
3119.12	43271.3	43271.3	-40.0238
3119.65	43299.4	43299.4	-39.0195
3120.19	43327.6	43327.6	-38.4915
3120.68	43353.7	43353.7	-38.6251
3121.18	43380	43380	-38.3541
3121.73	43408.9	43408.9	-38.6094
3122.24	43435.4	43435.4	-39.1182
3122.69	43458.9	43458.9	-39.6592
3123.23	43487.6	43487.6	-39.0139
3123.68	43511.1	43511.1	-38.4011
3124.18	43537.3	43537.3	-39.6575
3124.68	43563.5	43563.5	-39.1318
3125.18	43589.7	43589.7	-39.2394
3125.68	43615.9	43615.9	-38.4921
3126.18	43642.2	43642.2	-38.874
3126.68	43668.3	43668.3	-39.0378
3127.18	43694.6	43694.6	-39.282
3127.68	43720.7	43720.7	-38.7782
3128.18	43747	43747	-39.3622
3128.68	43773.2	43773.2	-38.9897
3129.18	43799.5	43799.5	-39.1972
3129.67	43825.8	43825.8	-39.511
3130.18	43852.2	43852.2	-39.9326
3130.67	43878.4	43878.4	-39.3883
3131.17	43904.7	43904.7	-39.8052
3131.67	43931	43931	-39.3631
3132.17	43957.4	43957.4	-39.2613
3132.67	43983.7	43983.7	-39.6463
3133.17	44010.2	44010.2	-39.6997
3133.67	44036.6	44036.6	-39.4434
3134.17	44063.1	44063.1	-39.2393
3134.67	44089.5	44089.5	-39.5889
3135.17	44116	44116	-39.9379
3135.67	44142.4	44142.4	-39.4762
3136.17	44169	44169	-40.2397
3136.67	44195.5	44195.5	-39.7496
3137.17	44222.1	44222.1	-40.1298
3137.67	44248.6	44248.6	-40.2327
3138.17	44275.4	44275.4	-40.2538
3138.66	44301.9	44301.9	-39.8691
3139.16	44328.5	44328.5	-40.2382
3139.66	44355.2	44355.2	-40.0746
3140.16	44382	44382	-40.2747
3140.66	44408.7	44408.7	-40.7447
3141.16	44435.5	44435.5	-40.4563
3141.66	44462.2	44462.2	-39.9125
3142.16	44489.1	44489.1	-40.7899
3142.66	44515.8	44515.8	-40.0928
3143.21	44545.3	44545.3	-39.6398
3143.66	44569.4	44569.4	-39.7957
3144.16	44596.6	44596.6	-39.6651
3144.66	44623.4	44623.4	-39.6733
3145.16	44650.3	44650.3	-39.9063
3145.66	44677.2	44677.2	-39.9151
3146.16	44704.2	44704.2	-40.0969
3146.62	44729.3	44729.3	-40.0052
3147.09	44754.4	44754.4	-39.8398
3147.62	44783.3	44783.3	-39.848
3148.16	44812.3	44812.3	-39.7346
3148.65	44839.3	44839.3	-40.1654
3149.16	44866.4	44866.4	-40.0271
3149.64	44892.8	44892.8	-39.9204
3150.13	44919.2	44919.2	-39.9317
3150.64	44947	44947	-39.6167
3151.16	44975	44975	-39.7433
3151.65	45002.1	45002.1	-40.1
3152.15	45029.3	45029.3	-40.2527
3152.63	45055	45055	-40.6371
3153.12	45081.8	45081.8	-40.0586
3153.64	45110.3	45110.3	-40.1577
3154.15	45138.1	45138.1	-39.9769
3154.65	45165.2	45165.2	-40.1329
3155.15	45192.6	45192.6	-40.0295
3155.65	45219.7	45219.7	-39.1609
3156.15	45247.1	45247.1	-39.6971
3156.65	45274.3	45274.3	-40.1545
3157.15	45301.7	45301.7	-40.0152
3157.64	45328.9	45328.9	-39.4306
3158.15	45356.3	45356.3	-39.7951
3158.64	45383.5	45383.5	-40.0645
3159.14	45410.8	45410.8	-40.0352
3159.64	45438.1	45438.1	-39.3904
3160.14	45465.5	45465.5	-39.2855
3160.64	45492.7	45492.7	-39.071
3161.14	45520.1	45520.1	-39.2504
3161.64	45547.3	45547.3	-39.4006
3162.14	45574.7	45574.7	-39.6381
3162.64	45601.9	45601.9	-39.3014
3163.14	45629.3	45629.3	-39.6096
3163.59	45653.8	45653.8	-39.5358
3164.14	45683.9	45683.9	-39.1131
3164.63	45711.1	45711.1	-39.4179
3165.14	45738.5	45738.5	-39.7233
3165.63	45765.7	45765.7	-38.9431
3166.14	45793.1	45793.1	-39.6128
3166.63	45820.3	45820.3	-38.5273
3167.13	45847.6	45847.6	-39.0032
3167.63	45874.8	45874.8	-39.318
3168.13	45902.1	45902.1	-39.5958
3168.63	45929.3	45929.3	-38.625
3169.13	45956.6	45956.6	-38.6975
3169.63	45983.7	45983.7	-38.7729
3170.13	46011.2	46011.2	-39.2611
3170.63	46038.2	46038.2	-38.9061
3171.13	46065.2	46065.2	-38.8928
3171.63	46092.2	46092.2	-38.7848
3172.13	46119.4	46119.4	-38.4989
3172.62	46146.4	46146.4	-38.7294
3173.13	46173.5	46173.5	-38.6115
3173.62	46200.5	46200.5	-38.7837
3174.12	46227.5	46227.5	-38.8315
3174.62	46254.4	46254.4	-38.1754
3175.13	46281.6	46281.6	-38.7702
3175.62	46308.4	46308.4	-38.6352
3176.12	46335.2	46335.2	-38.8947
3176.62	46362	46362	-38.0714
3177.12	46388.9	46388.9	-39.3542
3177.62	46415.6	46415.6	-39.1765
3178.11	46442.2	46442.2	-38.4638
3178.61	46468.8	46468.8	-38.4665
3179.12	46495.7	46495.7	-38.4348
3179.61	46522.3	46522.3	-38.2682
3180.11	46548.9	46548.9	-38.7206
3180.61	46575.5	46575.5	-38.48
3181.11	46602	46602	-39.0125
3181.61	46628.3	46628.3	-38.3052
3182.11	46655	46655	-37.6244
3182.61	46681.3	46681.3	-38.2026
3183.16	46710.4	46710.4	-38.1238
3183.61	46734	46734	-38.6909
3184.11	46760.4	46760.4	-38.3487
3184.61	46786.5	46786.5	-38.0577
3185.11	46812.8	46812.8	-37.8838
3185.61	46838.8	46838.8	-37.6957
3186.11	46865	46865	-37.6875
3186.6	46891	46891	-37.8911
3187.11	46917	46917	-37.7744
3187.6	46943	46943	-37.8562
3188.11	46969	46969	-37.932
3188.6	46994.8	46994.8	-38.1761
3189.1	47020.8	47020.8	-38.4605
3189.58	47045.2	47045.2	-37.5863
3190.05	47069.9	47069.9	-38.2929
3190.58	47096.8	47096.8	-38.239
3191.1	47123.7	47123.7	-37.8765
3191.6	47149.3	47149.3	-38.2275
3192.1	47175	47175	-38.4717
3192.56	47198.6	47198.6	-38.2359
3192.97	47219.7	47219.7	-38.3939
3193.51	47247	47247	-38.1796
3194.1	47276.9	47276.9	-38.6404
3194.59	47302.2	47302.2	-38.2623
3195.09	47327.6	47327.6	-38.8028
3195.59	47352.7	47352.7	-38.6151
3196.09	47377.8	47377.8	-38.7196
3196.59	47403.2	47403.2	-38.9515
3197.09	47428.7	47428.7	-39.3353
3197.59	47453.8	47453.8	-38.4595
3198.09	47479	47479	-38.616
3198.61	47504.8	47504.8	-39.0357
3199.12	47530.6	47530.6	-38.0486
3199.61	47554.8	47554.8	-38.784
3200.09	47579	47579	-38.9671
3200.59	47603.8	47603.8	-38.9091
3201.09	47628.8	47628.8	-38.8797
3201.59	47653.9	47653.9	-38.9876
3202.1	47679	47679	-38.7632
3202.59	47703.5	47703.5	-38.1747
3203.14	47730.6	47730.6	-39.201
3203.59	47752.8	47752.8	-38.8682
3204.09	47777.5	47777.5	-39.2746
3204.56	47800.7	47800.7	-38.5526
3205.03	47823.9	47823.9	-39.1809
3205.55	47850	47850	-38.4461
3206.09	47876.3	47876.3	-38.6886
3206.58	47900.9	47900.9	-38.6262
3207.09	47925.7	47925.7	-38.8633
3207.58	47950.3	47950.3	-38.8302
3208.08	47975.2	47975.2	-38.8473
3208.58	47999.9	47999.9	-38.4212
3209.08	48024.9	48024.9	-39.1148
3209.58	48049.6	48049.6	-39.3844
3210.08	48074.7	48074.7	-39.3473
3210.61	48100.9	48100.9	-39.0887
3211.13	48127.2	48127.2	-39.5668
3211.6	48151.2	48151.2	-39.1525
3212.08	48175.4	48175.4	-39.372
3212.58	48200.7	48200.7	-39.2472
3213.08	48226.4	48226.4	-39.5899
3213.59	48252.6	48252.6	-39.4644
3214.09	48279	48279	-39.333
3214.58	48304.5	48304.5	-39.9037
3215.07	48330.4	48330.4	-39.0706
3215.57	48356.9	48356.9	-40.499
3216.07	48383.7	48383.7	-39.5393
3216.57	48410.7	48410.7	-39.7395
3217.07	48438.1	48438.1	-40.0531
3217.57	48465.7	48465.7	-39.8539
3218.07	48493.7	48493.7	-40.016
3218.57	48521.9	48522	-40.3644
3219.07	48550.7	48550.7	-40.2299
3219.55	48578.8	48578.8	-40.1065
3220.03	48607.3	48607.3	-40.132
3220.55	48638.1	48638.1	-40.4232
3221.06	48669.4	48669.4	-39.5956
3221.56	48700.1	48700.1	-39.9483
3222.06	48731.3	48731.3	-39.9888
3222.52	48760.2	48760.2	-39.8662
3223.07	48795.9	48795.9	-40.0324
3223.57	48828	48828	-39.8231
3224.06	48860.7	48860.7	-39.9635
3224.56	48894	48894.1	-39.9643
3225.06	48928.1	48928.1	-40.1467
3225.58	48964	48964	-39.9716
3226.11	49000.7	49000.7	-39.7411
3226.58	49034.1	49034.1	-38.8172
3227.05	49068	49068	-39.6767
3227.55	49103.9	49103.9	-39.4678
3228.05	49140.4	49140.4	-39.9333
3228.58	49178.8	49178.8	-39.2743
3229.1	49217.7	49217.7	-39.1486
3229.57	49252.9	49252.9	-38.8053
3230.05	49288.5	49288.5	-39.6351
3230.55	49325.8	49325.8	-39.3517
3231.05	49363.4	49363.4	-39.3794
3231.58	49403	49403	-39.3476
3232.11	49442.8	49442.8	-38.6212
3232.57	49477.7	49477.7	-39.3383
3233.05	49512.7	49512.7	-38.8347
3233.54	49549.5	49549.5	-39.6263
3234.05	49586.3	49586.3	-39.3467
3234.54	49622.3	49622.3	-39.7147
3235.04	49658.1	49658.1	-39.7794
3235.54	49693.1	49693.1	-39.9187
3236.04	49727.9	49727.9	-39.3914
3236.54	49761.9	49761.9	-39.5348
3237.04	49795.6	49795.6	-40.3956
3237.54	49828.6	49828.6	-39.6777
3238.04	49861.2	49861.2	-38.7659
3238.54	49893	49893	-39.8608
3239.04	49924.6	49924.6	-39.99
3239.53	49955.6	49955.6	-39.7222
3240.04	49986.4	49986.4	-40.0565
3240.53	50016.6	50016.6	-39.2919
3241.04	50046.7	50046.7	-38.9201
3241.53	50076.3	50076.3	-38.8672
3242.03	50105.9	50105.9	-39.0916
3242.53	50135.1	50135.1	-39.5178
3243.08	50167.2	50167.2	-40.0141
3243.53	50193.3	50193.3	-39.9454
3244.03	50222.4	50222.4	-39.6704
3244.53	50251.3	50251.3	-40.0815
3245.03	50280.3	50280.3	-40.1099
3245.53	50309.1	50309.1	-39.9059
3246.03	50338.1	50338.1	-39.4753
3246.53	50367	50367	-38.7191
3247.03	50396.1	50396.1	-39.953
3247.52	50425.2	50425.2	-39.0997
3248.03	50454.6	50454.6	-39.3188
3248.52	50483.8	50483.8	-39.631
3249.02	50513.3	50513.3	-39.1609
3249.52	50542.8	50542.8	-39.3098
3250.02	50572.6	50572.6	-39.2447
3250.52	50602.3	50602.3	-39.7208
3251.02	50632.4	50632.4	-38.8382
3251.52	50662.5	50662.5	-39.7632
3252.02	50693	50693	-39.7236
3252.52	50723.5	50723.5	-39.3729
3253.02	50754.3	50754.3	-39.3986
3253.52	50785	50785	-39.1836
3254.02	50816.1	50816.1	-39.2904
3254.51	50847.2	50847.2	-40.0771
3255.02	50878.7	50878.7	-38.5244
3255.51	50910.1	50910.1	-39.6589
3256.02	50941.9	50941.9	-39.6421
3256.51	50973.5	50973.5	-39.3053
3257.02	51005.6	51005.6	-39.255
3257.51	51037.5	51037.5	-38.8763
3258.01	51069.6	51069.6	-39.2678
3258.51	51101.8	51101.8	-38.7829
3259.01	51134.3	51134.3	-38.949
3259.51	51166.7	51166.7	-38.773
3260.01	51199.4	51199.4	-39.9606
3260.51	51232	51232	-39.1502
3261.01	51264.9	51264.9	-39.1441
3261.51	51297.8	51297.8	-39.4415
3262.01	51331	51331	-39.6979
3262.51	51364	51364.1	-39.0761
3263.06	51401.1	51401.1	-38.9956
3263.5	51430.6	51430.6	-39.1925
3264.01	51464.1	51464.1	-39.5467
3264.5	51497.5	51497.5	-39.1348
3265	51531.1	51531.1	-39.8486
3265.5	51564.6	51564.6	-39.0761
3266	51598.4	51598.4	-38.8967
3266.5	51632	51632	-39.415
3267	51666	51666	-39.8021
3267.5	51699.7	51699.7	-39.2109
3268	51733.7	51733.7	-39.2465
3268.5	51767.6	51767.6	-39.0381
3268.97	51800.1	51800.1	-39.2658
3269.46	51833.2	51833.2	-39.439
3270	51869.8	51869.8	-39.1071
3270.51	51904.8	51904.8	-39.2254
3271	51938.4	51938.4	-38.9701
3271.5	51972.5	51972.5	-39.0257
3272	52006.9	52006.9	-39.4475
3272.49	52041.1	52041.1	-39.5628
3272.99	52075.4	52075.4	-38.989
3273.49	52109.7	52109.7	-39.6126
3273.99	52144.3	52144.3	-38.7122
3274.49	52178.6	52178.6	-39.0428
3274.99	52213.1	52213.1	-38.8181
3275.49	52247.6	52247.6	-39.3767
3275.99	52282.2	52282.2	-38.6433
3276.49	52316.6	52316.6	-38.4694
3276.99	52351.3	52351.3	-38.7668
3277.49	52385.8	52385.8	-38.8185
3277.99	52420.6	52420.6	-38.3128
3278.48	52455.1	52455.1	-39.0388
3278.99	52489.9	52489.9	-38.7059
3279.48	52524.5	52524.5	-38.5575
3279.98	52559.4	52559.4	-39.1116
3280.48	52594.1	52594.1	-38.8812
3280.98	52629	52629	-38.4173
3281.48	52663.8	52663.8	-39.4599
3281.98	52698.7	52698.7	-38.552
3282.48	52733.5	52733.5	-38.4423
3283.03	52772	52772	-37.854
3283.48	52803.3	52803.3	-39.0356
3283.98	52838.4	52838.4	-39.2898
3284.48	52873.3	52873.3	-38.5449
3284.98	52908.5	52908.5	-38.532
3285.47	52943.6	52943.6	-38.3644
3285.98	52978.9	52978.9	-38.3443
3286.47	53014	53014	-37.8616
3286.97	53049.3	53049.3	-38.2166
3287.47	53084.5	53084.5	-38.4743
3287.97	53119.9	53119.9	-38.0636
3288.47	53155.2	53155.2	-38.2299
3288.97	53190.8	53190.8	-38.6109
3289.47	53226.2	53226.2	-38.5082
3289.97	53261.8	53261.8	-38.5083
3290.47	53297.4	53297.4	-38.2653
3290.97	53333.2	53333.2	-38.1889
3291.47	53368.7	53368.7	-38.1129
3291.97	53404.5	53404.5	-38.6058
3292.45	53439.2	53439.2	-38.2222
3292.94	53473.8	53473.8	-38.6079
3293.45	53510.7	53510.7	-38.2561
3293.97	53547.8	53547.8	-37.9036
3294.46	53583.6	53583.6	-38.2002
3294.97	53619.5	53619.5	-38.1791
3295.46	53655.4	53655.4	-38.7458
3295.96	53691.4	53691.4	-38.4137
3296.46	53727.2	53727.2	-38.2598
3296.96	53763.2	53763.2	-38.484
3297.46	53799	53799	-37.645
3297.96	53835	53835	-37.2494
3298.46	53870.7	53870.7	-38.2466
3298.96	53906.6	53906.6	-37.8296
3299.46	53942.3	53942.3	-38.0126
3299.96	53978.1	53978.1	-37.843
3300.46	54013.7	54013.7	-37.7214
3300.95	54049.3	54049.3	-37.5655
3301.45	54084.8	54084.8	-37.9363
3301.96	54120.5	54120.5	-37.6652
3302.45	54155.8	54155.8	-37.6744
3303.01	54194.7	54194.7	-37.6173
3303.45	54226.2	54226.2	-36.9724
3303.96	54261.5	54261.5	-37.8731
3304.45	54296.3	54296.3	-38.0816
3304.95	54331	54331	-37.6241
3305.45	54365.4	54365.4	-37.6273
3305.95	54400	54400	-38.2147
3306.45	54434.2	54434.2	-37.7501
3306.95	54468.5	54468.5	-38.0723
3307.45	54502.4	54502.4	-38.659
3307.95	54536.5	54536.4	-37.8468
3308.45	54570.1	54570.1	-37.8899
3308.95	54603.8	54603.8	-37.7557
3309.44	54637.2	54637.2	-37.7659
3309.95	54670.7	54670.7	-38.2178
3310.44	54703.9	54703.9	-38.0483
3310.94	54737.4	54737.4	-38.1094
3311.44	54770.5	54770.5	-38.2976
3311.94	54803.9	54803.9	-38.1738
3312.44	54837.1	54837.1	-38.1817
3312.94	54870.6	54870.6	-38.2826
3313.44	54904	54904	-38.023
3313.94	54937.6	54937.6	-38.2419
3314.44	54971.3	54971.3	-38.1604
3314.94	55005.3	55005.3	-38.4033
3315.44	55039.4	55039.4	-38.3224
3315.94	55074	55074	-38.9034
3316.44	55108.7	55108.8	-37.9384
3316.94	55144.1	55144.1	-37.8565
3317.43	55179.7	55179.7	-38.417
3317.93	55216.1	55216.1	-38.3876
3318.46	55255.3	55255.4	-38.5335
3318.99	55295.4	55295.4	-38.8234
3319.46	55331.4	55331.4	-38.9794
3319.93	55368.4	55368.4	-38.3138
3320.43	55408.4	55408.4	-38.9026
3320.93	55449.7	55449.7	-38.9013
3321.43	55491.9	55491.9	-38.6551
3321.93	55535.5	55535.5	-39.3672
3322.43	55580.2	55580.2	-38.823
3322.98	55631.2	55631.2	-38.0853
3323.43	55673.9	55674	-38.4296
3323.93	55723.2	55723.2	-38.7832
3324.43	55773.8	55773.8	-38.0884
3324.93	55826.2	55826.2	-38.355
3325.42	55879.8	55879.8	-37.4957
3325.93	55935.1	55935.1	-37.881
3326.42	55991.4	55991.4	-38.4948
3326.92	56049.3	56049.3	-38.4087
3327.42	56107.8	56107.8	-38.4957
3327.92	56167.3	56167.3	-38.5505
3328.42	56226.8	56226.8	-38.9862
3328.92	56286.5	56286.5	-38.9715
3329.42	56345.4	56345.4	-38.6989
3329.92	56404	56404	-39.1426
3330.42	56461.5	56461.5	-39.5993
3330.92	56518.2	56518.2	-38.9109
3331.42	56573.6	56573.6	-38.9926
3331.79	56614.6	56614.6	-39.2051
3332.04	56641.6	56641.6	-39.7994
3332.29	56668.2	56668.2	-39.9852
3332.48	56688	56688	-39.1354
3332.67	56707.7	56707.6	-39.3835
3332.89	56731.5	56731.5	-39.6345
3333.12	56755.1	56755.1	-39.1208
3333.37	56780.7	56780.7	-39.2151
3333.62	56806.1	56806.1	-39.316
3333.87	56831.3	56831.3	-39.5473
3334.12	56856.6	56856.6	-39.5349
3334.38	56881.5	56881.5	-39.5484
3334.62	56906.3	56906.3	-38.8923
3334.87	56930.9	56930.9	-39.9178
3335.13	56955.7	56955.6	-39.4653
3335.38	56980.2	56980.2	-38.8604
3335.63	57004.6	57004.6	-39.5703
3335.88	57028.9	57028.9	-39.9179
3336.13	57053.6	57053.5	-39.0105
3336.38	57077.9	57077.9	-38.9352
3336.63	57102.2	57102.2	-39.3732
3336.88	57126.5	57126.5	-39.1059
3337.13	57151.1	57151.1	-39.5426
3337.38	57175.5	57175.5	-39.0993
3337.63	57199.9	57199.9	-38.9611
3337.88	57224.2	57224.2	-39.1769
3338.13	57248.8	57248.8	-39.3721
3338.38	57273.4	57273.4	-39.387
3338.63	57298	57298	-39.341
3338.88	57322.6	57322.6	-39.6912
3339.13	57347.5	57347.5	-39.2956
3339.38	57372.4	57372.4	-39.349
3339.63	57397.4	57397.5	-39.2621
3339.88	57422.5	57422.5	-39.2138
3340.13	57447.9	57447.9	-39.0021
3340.38	57473.3	57473.3	-38.3125
3340.63	57498.8	57498.8	-39.0709
3340.88	57524.4	57524.4	-39.4538
3341.13	57550.3	57550.3	-38.9403
3341.38	57576.2	57576.3	-38.7285
3341.63	57602.3	57602.3	-39.0288
3341.88	57628.5	57628.5	-38.9685
3342.28	57671	57671	-39.0687
3342.53	57697.6	57697.6	-39.0894
3342.78	57724.5	57724.5	-39.0506
3342.95	57743.1	57743.2	-38.6038
3343.15	57763.9	57763.9	-39.1048
3343.4	57791.2	57791.2	-38.7686
3343.63	57817	57817	-38.6686
3343.88	57844.5	57844.5	-38.2016
3344.13	57872.5	57872.5	-38.6086
3344.38	57900.5	57900.5	-38.3127
3344.63	57928.6	57928.6	-38.8809
3344.88	57956.7	57956.8	-38.1285
3345.13	57985.4	57985.4	-38.4635
3345.38	58014.1	58014.1	-37.9652
3345.63	58042.8	58042.8	-38.3741
3345.88	58071.6	58071.6	-38.3462
3346.13	58100.8	58100.8	-38.2849
3346.38	58130	58130	-38.2167
3346.63	58159.3	58159.4	-38.2253
3346.88	58188.6	58188.6	-38.0044
3347.13	58218.2	58218.2	-38.1925
3347.38	58247.9	58247.9	-38.0087
3347.63	58277.6	58277.6	-38.4648
3347.88	58307.1	58307.1	-38.494
3348.13	58336.9	58336.9	-38.4092
3348.38	58366.7	58366.7	-37.5469
3348.63	58396.5	58396.4	-38.2705
3348.84	58422.1	58422.1	-37.909
3349.06	58447.8	58447.7	-38.1441
3349.34	58480.3	58480.3	-37.7321
3349.64	58515.7	58515.7	-37.9308
3349.89	58545.9	58545.9	-38.1072
3350.13	58573.5	58573.5	-38.3238
3350.38	58602.5	58602.5	-38.0992
3350.63	58631.3	58631.3	-38.7819
3350.88	58659.6	58659.6	-38.3741
3351.13	58688	58688	-38.8095
3351.38	58716	58716	-38.3104
3351.63	58743.8	58743.8	-38.9743
3351.88	58771	58771	-38.6486
3352.13	58798.3	58798.3	-39.2588
3352.38	58825.1	58825.1	-38.7171
3352.63	58851.7	58851.7	-38.5327
3352.88	58877.8	58877.8	-38.707
3353.13	58904	58904	-38.4168
3353.38	58929.8	58929.8	-37.9956
3353.63	58955.4	58955.4	-37.4437
3353.88	58980.9	58980.9	-37.7888
3354.13	59006.5	59006.5	-37.6496
3354.38	59031.9	59031.9	-37.9122
3354.63	59057.3	59057.3	-38.0837
3354.88	59082.6	59082.6	-37.5575
3355.13	59108.4	59108.4	-37.1043
3355.38	59134.1	59134.1	-37.4172
3355.63	59159.9	59159.9	-37.4725
3355.88	59185.7	59185.7	-37.207
3356.13	59212	59212	-37.5515
3356.38	59238.4	59238.4	-36.7545
3356.63	59264.9	59264.9	-36.8549
3356.88	59291.5	59291.5	-37.7842
3357.13	59318.5	59318.5	-37.4967
3357.38	59345.4	59345.4	-37.5248
3357.63	59372.4	59372.4	-37.7684
3357.88	59399.4	59399.4	-37.9542
3358.13	59426.6	59426.6	-38.2684
3358.38	59453.5	59453.5	-37.7691
3358.63	59480.2	59480.2	-37.9971
3358.88	59506.6	59506.6	-38.4887
3359.13	59533.2	59533.2	-37.4052
3359.38	59559.5	59559.5	-37.336
3359.63	59585.7	59585.7	-37.3618
3359.88	59611.6	59611.6	-37.1673
3360.13	59637.7	59637.7	-37.4862
3360.38	59663.7	59663.7	-37.1745
3360.63	59689.7	59689.7	-36.9957
3360.88	59715.6	59715.6	-37.5816
3361.13	59741.9	59741.9	-37.6458
3361.38	59768.4	59768.4	-37.289
3361.63	59795.1	59795.1	-37.2451
3361.88	59822	59822	-37.2808
3362.28	59866	59866	-37.8531
3362.53	59893.9	59893.9	-37.9474
3362.78	59922	59922.1	-37.8864
3362.95	59941.8	59941.8	-37.454
3363.13	59962	59962.1	-37.5265
3363.38	59991.2	59991.2	-37.7848
3363.63	60020.7	60020.8	-37.512
3363.88	60050.6	60050.7	-37.4422
3364.13	60081.4	60081.4	-38.1631
3364.38	60112.4	60112.4	-37.6391
3364.63	60143.9	60143.9	-37.7866
3364.88	60175.8	60175.8	-37.6814
3365.13	60208.6	60208.6	-38.0403
3365.38	60241.8	60241.8	-38.1149
3365.63	60275.6	60275.6	-38.0567
3365.88	60310	60310	-37.729
3366.13	60345.4	60345.4	-37.8904
3366.38	60381.1	60381.2	-38.0107
3366.63	60417.6	60417.6	-38.0596
3366.88	60454.3	60454.4	-37.9753
3367.13	60492.3	60492.3	-38.2487
3367.38	60530.8	60530.9	-37.8167
3367.63	60570.2	60570.2	-38.1744
3367.88	60609.8	60609.9	-38.1113
3368.13	60650.8	60650.8	-38.3891
3368.38	60692.4	60692.4	-38.5231
3368.63	60734.8	60734.8	-38.4932
3368.88	60777.8	60777.8	-38.2426
3369.13	60822.1	60822.1	-38.203
3369.38	60866.8	60866.8	-38.011
3369.63	60912.3	60912.3	-38.3257
3369.84	60952	60952	-38.1309
3370.06	60992.3	60992.3	-38.1463
3370.31	61039.8	61039.9	-38.8834
3370.56	61088.1	61088.1	-38.4802
3370.84	61143.8	61143.9	-38.2385
3371.13	61201.1	61201.1	-38.5724
3371.38	61251.6	61251.6	-38.6018
3371.63	61302.8	61302.8	-38.7984
3371.88	61354.1	61354.2	-38.8287
3372.13	61406.7	61406.8	-38.8306
3372.38	61459.7	61459.7	-38.3474
3372.63	61513.2	61513.2	-38.8156
3372.88	61566.9	61567	-38.6799
3373.13	61621.6	61621.6	-39.1677
3373.38	61676.6	61676.6	-38.782
3373.63	61732	61732	-38.6668
3373.88	61787.6	61787.6	-38.3963
3374.13	61844.2	61844.2	-38.7999
3374.38	61900.7	61900.7	-38.4629
3374.63	61957.5	61957.5	-38.8563
3374.88	62014.1	62014.1	-38.8056
3375.13	62071.5	62071.5	-38.7091
3375.38	62128.9	62128.9	-39.1073
3375.63	62186.4	62186.4	-38.5893
3375.88	62243.7	62243.7	-38.835
3376.13	62301.7	62301.7	-38.9638
3376.38	62359.3	62359.3	-38.9785
3376.63	62417	62417	-38.8289
3376.88	62474.3	62474.3	-39.3732
3377.13	62532.3	62532.2	-38.9835
3377.38	62589.8	62589.8	-39.195
3377.63	62647	62647	-39.3517
3377.88	62703.3	62703.3	-39.1464
3378.13	62760.2	62760.2	-39.5418
3378.38	62816.7	62816.7	-39.8104
3378.63	62872.9	62872.9	-39.8656
3378.88	62928.4	62928.4	-39.9832
3379.13	62984.2	62984.2	-39.6891
3379.38	63039.4	63039.4	-39.7631
3379.63	63094.1	63094.1	-39.2848
3379.88	63148.1	63148	-39.881
3380.13	63202.3	63202.2	-40.177
3380.38	63255.7	63255.7	-39.9861
3380.63	63308.7	63308.6	-40.1002
3380.88	63360.9	63360.9	-40.6732
3381.13	63413.3	63413.3	-40.5538
3381.38	63464.8	63464.7	-40.4054
3381.63	63515.7	63515.7	-40.5555
3381.88	63565.8	63565.8	-40.457
3382.28	63645.4	63645.4	-41.0507
3382.53	63694.4	63694.4	-41.3501
3382.78	63742.8	63742.8	-40.9332
3382.95	63776.2	63776.2	-40.5945
3383.13	63809.8	63809.7	-40.8072
3383.38	63856.9	63856.9	-41.4392
3383.63	63903.5	63903.5	-41.2155
3383.88	63949.5	63949.4	-41.3859
3384.13	63995.3	63995.3	-40.8861
3384.38	64040.4	64040.4	-41.2895
3384.63	64085.1	64085.1	-41.0349
3384.88	64129.1	64129.1	-40.8738
3385.13	64173.3	64173.2	-41.3395
3385.38	64216.7	64216.6	-41.5289
3385.63	64259.7	64259.7	-41.043
3385.88	64302.1	64302.1	-40.2967
3386.13	64344.7	64344.7	-40.5372
3386.38	64386.7	64386.7	-40.5744
3386.63	64428.5	64428.4	-39.7403
3386.88	64469.7	64469.7	-39.9562
3387.13	64511.2	64511.2	-39.9468
3387.38	64552.3	64552.3	-40.0761
3387.63	64593.3	64593.3	-40.0278
3387.88	64633.8	64633.8	-39.8738
3388.13	64674.6	64674.6	-39.9613
3388.38	64715.3	64715.3	-40.1312
3388.63	64755.9	64755.9	-39.7219
3388.88	64796.4	64796.4	-39.952
3389.13	64837.4	64837.4	-39.7588
3389.38	64878.1	64878.1	-40.1184
3389.63	64919	64919	-40.2801
3389.88	64959.7	64959.7	-40.2504
3390.13	65001	65001	-40.3593
3390.38	65042.2	65042.2	-40.3603
3390.63	65083.6	65083.6	-40.8147
3390.88	65125.1	65125.1	-40.0615
3391.13	65167.3	65167.3	-40.5185
3391.38	65209.4	65209.4	-40.6729
3391.63	65251.7	65251.8	-40.9029
3391.9	65297.3	65297.3	-40.4653
3392.16	65343.2	65343.2	-40.5094
3392.41	65386.4	65386.5	-40.7057
3392.66	65430.1	65430.1	-40.5747
3392.89	65470.8	65470.8	-40.4942
3393.13	65512.2	65512.3	-40.1149
3393.38	65556.9	65556.9	-40.3394
3393.63	65601.8	65601.8	-40.3019
3393.88	65646.9	65646.9	-40.5803
3394.13	65692.7	65692.8	-40.1592
3394.38	65738.9	65738.9	-40.1925
3394.63	65785.4	65785.4	-40.6218
3394.88	65832.1	65832.1	-40.2858
3395.13	65879.6	65879.6	-40.685
3395.38	65927.3	65927.3	-40.5123
3395.63	65975.3	65975.3	-39.9933
3395.88	66023.5	66023.5	-40.053
3396.13	66072.6	66072.6	-40.3844
3396.38	66121.8	66121.8	-40.2513
3396.63	66171.4	66171.4	-40.7066
3396.85	66216.4	66216.4	-40.4783
3397.08	66261.7	66261.7	-40.8544
3397.33	66312.3	66312.3	-40.7772
3397.58	66363.2	66363.2	-40.652
3397.85	66419.2	66419.3	-40.5711
3398.13	66476.1	66476.1	-40.7387
3398.38	66528	66528.1	-40.3875
3398.63	66580.3	66580.3	-40.6708
3398.88	66632.5	66632.5	-40.6836
3399.13	66685.4	66685.5	-40.8227
3399.38	66738.5	66738.5	-40.7904
3399.63	66791.9	66791.9	-40.9101
3399.88	66845.3	66845.4	-41.2781
3400.13	66899.7	66899.7	-41.8625
3400.38	66953.7	66953.7	-42.0316
3400.63	67008	67008	-41.3168
3400.88	67061.9	67061.9	-41.0309
3401.13	67116.7	67116.7	-41.1769
3401.38	67171.5	67171.5	-41.098
3401.63	67226.3	67226.3	-41.2704
3401.88	67281	67281	-41.1315
3402.28	67369.5	67369.5	-40.7126
3402.53	67424.7	67424.7	-40.2106
3402.78	67479.9	67479.9	-40.3154
3402.95	67518.3	67518.3	-40.3572
3403.13	67557.1	67557.1	-40.9227
3403.38	67612.4	67612.4	-41.432
3403.63	67667.6	67667.6	-41.3889
3403.91	67730.3		-41.3561

## Sheet: Methane
Depth	WD2014 Age	WD2014sync Age	CH4
(m)	(yr BP)	(yr BP)	(ppb)
2700.02	26106.5	26236.7	365.1
2700.09	26108.3	26238.4	365.5
2700.15	26110.5	26240.1	366
2700.21	26112.7	26241.9	366.4
2700.28	26114.6	26243.8	367
2700.34	26116.9	26245.6	367.5
2700.41	26119.3	26247.6	368.1
2700.47	26121.1	26249.5	368.7
2700.54	26122.8	26251.5	369.3
2700.6	26124.8	26253.4	369.8
2700.67	26126.7	26255.4	370.4
2700.73	26128.4	26257.3	370.8
2700.8	26130	26259.3	371.3
2700.86	26131.9	26261.3	371.7
2700.93	26134.1	26263.3	372
2700.99	26136.7	26265.3	372.4
2701.06	26139.1	26267.4	372.7
2701.12	26141.3	26269.4	372.9
2701.19	26143.8	26271.5	373.1
2701.25	26145.5	26273.6	373.4
2701.32	26147.5	26275.6	373.5
2701.38	26149.6	26277.6	373.7
2701.45	26151.4	26279.6	373.8
2701.51	26153.4	26281.7	373.9
2701.58	26154.8	26283.7	373.9
2701.64	26156.4	26285.8	374
2701.71	26158.3	26287.9	374
2701.78	26161	26290.1	374
2701.84	26163.3	26292.2	373.9
2701.91	26165.2	26294.3	373.9
2701.97	26167.4	26296.4	373.8
2702.04	26169.5	26298.6	373.7
2702.1	26171.4	26300.7	373.6
2702.17	26173.2	26302.8	373.5
2702.23	26175.2	26304.9	373.3
2702.3	26177	26307	373.1
2702.36	26178.8	26309.1	373
2702.43	26180.9	26311.3	372.8
2702.49	26183.2	26313.4	372.5
2702.55	26185	26315.5	372.3
2702.62	26187.1	26317.5	372.1
2702.68	26189.2	26319.6	371.9
2702.74	26190.9	26321.6	371.7
2702.81	26192.8	26323.6	371.6
2702.87	26194.9	26325.6	371.5
2702.94	26196.6	26327.6	371.4
2703	26198.6	26329.6	371.4
2703.06	26200.4	26331.6	371.5
2703.13	26202.4	26333.6	371.7
2703.19	26204.6	26335.5	372
2703.26	26206.4	26337.5	372.4
2703.32	26208.5	26339.5	372.9
2703.38	26211.1	26341.5	373.5
2703.45	26213.1	26343.5	374.2
2703.52	26214.8	26345.7	374.9
2703.59	26216.8	26347.8	375.5
2703.66	26219.2	26349.8	375.8
2703.72	26221	26351.7	375.7
2703.79	26223	26353.6	375.3
2703.86	26224.8	26355.6	374.7
2703.92	26226.6	26357.5	373.9
2703.99	26228.5	26359.4	372.9
2704.05	26230.2	26361.3	371.7
2704.11	26232.3	26363.2	370.5
2704.18	26234.6	26365.2	369.2
2704.25	26236.6	26367.1	367.9
2704.31	26238.5	26369	366.6
2704.38	26240.7	26370.9	365.3
2704.44	26243.1	26372.8	364.2
2704.51	26245.3	26374.7	363.2
2704.57	26246.9	26376.7	362.2
2704.64	26248.7	26378.6	361.4
2704.71	26250.5	26380.5	360.8
2704.78	26252.7	26382.5	360.2
2704.84	26254.5	26384.5	359.7
2704.91	26256.8	26386.5	359.3
2704.97	26259	26388.4	359
2705.04	26260.9	26390.4	358.8
2705.11	26263.1	26392.4	358.6
2705.18	26265.1	26394.5	358.6
2705.24	26266.7	26396.4	358.6
2705.31	26268.8	26398.4	358.6
2705.38	26270.8	26400.4	358.7
2705.44	26272.6	26402.4	358.9
2705.51	26274.4	26404.4	359.1
2705.58	26276.4	26406.3	359.4
2705.64	26278.3	26408.3	359.6
2705.71	26280.3	26410.3	360
2705.78	26282.6	26412.2	360.3
2705.84	26284.7	26414.2	360.7
2705.91	26287.3	26416.2	361
2705.98	26289.1	26418.1	361.4
2706.04	26291.2	26420.1	361.8
2706.11	26293.3	26422.1	362.2
2706.18	26295.3	26424.1	362.5
2706.24	26297.4	26426	362.9
2706.31	26299.1	26428	363.2
2706.38	26301	26430	363.6
2706.44	26302.8	26432	363.8
2706.51	26304.9	26434	364.1
2706.58	26307.1	26436.1	364.3
2706.64	26309	26438.1	364.4
2706.71	26310.8	26440.1	364.5
2706.78	26312.7	26442.1	364.5
2706.84	26314.5	26444.1	364.4
2706.91	26316.5	26446.1	364.3
2706.97	26318.2	26448.2	364.1
2707.04	26320.2	26450.2	363.9
2707.11	26322.3	26452.2	363.6
2707.17	26325	26454.2	363.4
2707.24	26327.4	26456.2	363.1
2707.3	26329.2	26458.2	362.7
2707.37	26331.1	26460.3	362.4
2707.44	26333	26462.2	362.1
2707.5	26334.7	26464.2	361.7
2707.57	26336.9	26466.1	361.4
2707.63	26338.7	26468.1	361.1
2707.7	26340.5	26470	360.8
2707.77	26342.4	26472	360.5
2707.83	26344.1	26473.9	360.2
2707.9	26346.1	26475.8	360
2707.96	26348.1	26477.8	359.8
2708.03	26350.4	26479.7	359.7
2708.1	26352.4	26481.7	359.6
2708.16	26354.7	26483.6	359.5
2708.23	26357.1	26485.5	359.6
2708.3	26359.5	26487.4	359.7
2708.36	26361.3	26489.3	359.8
2708.43	26363	26491.2	360.1
2708.49	26364.9	26493.1	360.4
2708.56	26367.3	26495	360.8
2708.63	26369	26497	361.3
2708.69	26370.8	26498.9	361.7
2708.76	26372.8	26500.9	362.1
2708.82	26374.7	26502.9	362.5
2708.89	26376.7	26504.8	362.8
2708.96	26379.4	26506.8	363.1
2709.02	26381.4	26508.8	363.2
2709.09	26383.3	26510.9	363.2
2709.16	26385.2	26512.9	363
2709.22	26387.4	26514.9	362.6
2709.29	26389.1	26517	362
2709.36	26391	26519	361.2
2709.41	26393	26520.8	360.1
2709.47	26395	26522.7	359.6
2709.55	26397	26525	360.2
2709.62	26399	26527.3	360.7
2709.69	26401	26529.3	360.8
2709.76	26403	26531.4	360.7
2709.82	26405	26533.3	361
2709.9	26407	26535.6	361.8
2709.97	26409	26537.8	362.2
2710.02	26411	26539.3	361.8
2710.08	26413	26541.3	361.4
2710.14	26415	26543.1	360.8
2710.2	26417	26544.9	360.5
2710.26	26419	26546.9	360.5
2710.33	26421	26548.9	360.6
2710.38	26423	26550.6	360.9
2710.45	26425	26552.8	360.7
2710.51	26427	26554.5	360.3
2710.57	26429.1	26556.4	360.2
2710.65	26431	26558.7	360.3
2710.72	26433	26560.9	360.1
2710.79	26435	26563.2	360.1
2710.86	26437	26565.1	360.6
2710.92	26439.1	26567.2	360.8
2710.99	26441	26569.1	361.1
2711.06	26443	26571.3	361.5
2711.11	26445	26573.2	361.8
2711.18	26447	26575.3	362.3
2711.24	26449.1	26577	362.6
2711.3	26451	26578.9	362.9
2711.36	26453	26580.8	363.1
2711.43	26455	26583.1	363
2711.5	26457	26585.1	363.1
2711.57	26459	26587.3	363.1
2711.64	26461	26589.4	362.9
2711.7	26463	26591.4	362.8
2711.8	26465	26594.1	362.9
2711.86	26467	26596.1	363.7
2711.91	26469	26597.7	363.8
2711.97	26471	26599.3	363.3
2712.03	26473	26601	362.8
2712.09	26475	26602.8	362.6
2712.16	26477	26604.9	362.7
2712.22	26479	26606.6	362.2
2712.27	26481	26608.1	362.1
2712.34	26483	26610.3	362.2
2712.41	26485	26612.2	362.2
2712.47	26487	26614.1	361.9
2712.52	26489	26615.5	361.6
2712.58	26491	26617.5	361.5
2712.66	26493	26619.9	361.2
2712.74	26495	26622.2	361.1
2712.81	26497	26624.4	360.9
2712.88	26499.1	26626.5	360.6
2712.95	26501	26628.5	360.6
2713.01	26503	26630.4	361
2713.07	26505	26632.4	360.9
2713.15	26507	26634.8	361
2713.22	26509.1	26637	361.6
2713.28	26511	26638.6	361.5
2713.34	26513.1	26640.5	361.4
2713.4	26515	26642.4	361.3
2713.45	26517	26643.9	360.8
2713.52	26519	26645.9	360.4
2713.58	26521	26647.8	360.6
2713.64	26523	26649.5	360.9
2713.7	26525	26651.5	361.2
2713.77	26527	26653.6	361.5
2713.84	26529	26655.7	361.2
2713.91	26531	26658	361.1
2713.97	26533	26659.8	361.5
2714.04	26535	26661.9	362.4
2714.1	26537	26663.9	362.9
2714.17	26539	26666	363.1
2714.25	26541.1	26668.5	363.3
2714.32	26543.3	26670.7	363.5
2714.39	26545.1	26672.8	363.5
2714.46	26547	26675.1	363
2714.52	26549	26677	362.6
2714.58	26551	26678.8	362.8
2714.65	26553	26680.9	363.4
2714.7	26555	26682.5	363.9
2714.76	26557	26684.6	364
2714.83	26559	26686.5	364.3
2714.89	26561	26688.2	364.8
2714.95	26563	26690.2	363.9
2715.03	26565	26692.5	363.2
2715.1	26567	26694.6	363.7
2715.16	26569	26696.6	364.3
2715.22	26571	26698.3	364.1
2715.29	26573	26700.2	363.8
2715.35	26575.3	26702.1	363.8
2715.42	26577	26704.1	363.8
2715.48	26579	26706	363.8
2715.55	26581	26707.9	364
2715.63	26583	26710.3	364.3
2715.69	26585	26712.1	364.7
2715.76	26587	26714.1	364.8
2715.84	26589	26716.6	364.7
2715.89	26591	26718.2	364.7
2715.95	26593	26719.8	364.5
2716.01	26595	26721.6	364.6
2716.09	26597	26724	365.1
2716.16	26599.1	26726.1	365.2
2716.23	26601	26728.2	364.8
2716.3	26603	26730.1	364.7
2716.36	26605	26731.8	364.8
2716.44	26607	26734.2	365.3
2716.52	26609	26736.5	366.4
2716.59	26611	26738.3	367.2
2716.64	26613	26739.9	367.5
2716.7	26615	26741.5	367.8
2716.77	26617	26743.3	367.9
2716.83	26619.2	26744.9	367.9
2716.89	26621.1	26746.6	368.1
2716.96	26623	26748.4	368.4
2717.04	26625	26750.6	369.1
2717.09	26627	26752.2	369.7
2717.17	26629	26754.1	369.8
2717.23	26631	26755.7	369.9
2717.31	26633	26757.9	370.8
2717.37	26635.3	26759.6	371.5
2717.44	26637.2	26761.3	371.8
2717.5	26639.1	26763	371.9
2717.57	26641	26764.7	372.1
2717.63	26643	26766.2	372.4
2717.7	26645	26768.1	373.3
2717.76	26647	26769.7	374.1
2717.83	26649	26771.4	374.5
2717.9	26651	26773.3	374.6
2717.95	26653	26774.7	374.4
2718.01	26655	26776.3	374.3
2718.07	26657	26777.8	374.6
2718.14	26659	26779.8	375.3
2718.2	26661	26781.4	375.6
2718.28	26663	26783.6	375.6
2718.34	26665	26785.2	376.3
2718.41	26667	26787.1	377.1
2718.47	26669	26788.9	377.1
2718.56	26671	26791.4	376.6
2718.61	26673	26793.1	376.5
2718.67	26675	26794.7	377.2
2718.73	26677	26796.6	377.9
2718.81	26679	26798.9	378.1
2718.88	26681	26801	378.8
2718.93	26683	26802.5	378.9
2719	26685	26804.9	378.5
2719.08	26687	26807.1	378.2
2719.15	26689	26809.4	377.9
2719.21	26691	26811.1	377.8
2719.27	26693	26813.1	378
2719.34	26695	26815.2	378.2
2719.41	26697	26817.4	377.5
2719.49	26699	26819.7	376.8
2719.55	26701	26821.7	376.4
2719.61	26703	26823.5	376.5
2719.66	26705	26825	376.6
2719.74	26707	26827.2	376.5
2719.8	26709	26829.2	376.7
2719.85	26711	26830.7	377
2719.91	26713	26832.6	377.5
2720	26715	26835.3	378.2
2720.06	26717	26837.3	378.6
2720.11	26719	26838.8	378.5
2720.2	26721	26841.3	378.6
2720.26	26723.1	26843.4	379.1
2720.33	26725.2	26845.4	379.6
2720.39	26727.3	26847.4	379.8
2720.46	26729	26849.5	379.6
2720.53	26731	26851.8	379
2720.61	26733	26854	378.7
2720.67	26735	26856	378.4
2720.74	26737	26858.2	378.1
2720.79	26739	26859.8	378.1
2720.85	26741	26861.7	378.1
2720.9	26743	26863.5	377.7
2720.97	26745	26865.6	377.2
2721.03	26747	26867.6	376.7
2721.1	26749	26869.7	376.4
2721.17	26751	26872	376.2
2721.24	26753	26874.1	376.3
2721.32	26755	26876.4	376.2
2721.39	26757	26878.7	376
2721.46	26759	26880.8	375.7
2721.53	26761	26883.1	375.4
2721.6	26763	26885.2	375
2721.68	26765	26887.5	374.4
2721.74	26767.1	26889.4	373.9
2721.82	26769	26891.6	373.4
2721.87	26771	26893	372.9
2721.93	26773	26894.8	372.2
2722	26775	26896.7	371.7
2722.04	26777	26898.1	371.4
2722.1	26779	26899.7	371.1
2722.17	26781	26901.6	370.7
2722.23	26783	26903.4	370.6
2722.29	26785	26905.1	371.1
2722.36	26787	26907	371.7
2722.43	26789	26909	371.5
2722.48	26791.1	26910.6	370.8
2722.55	26793	26912.5	369.9
2722.62	26795	26914.4	369.4
2722.7	26797.1	26916.9	369.2
2722.78	26798.9	26919.1	369.2
2722.84	26801	26921	369.5
2722.92	26803	26923.3	369.7
2722.99	26805	26925.3	369.9
2723.05	26807	26927.3	370.2
2723.12	26809	26929.2	370.5
2723.19	26811	26931.2	370.7
2723.25	26813	26933.1	371
2723.32	26815.4	26934.9	371.3
2723.38	26817	26936.7	371.5
2723.45	26819	26938.6	371.6
2723.51	26821	26940.3	371.6
2723.58	26823.1	26942.3	371.9
2723.63	26825	26943.8	372.3
2723.7	26827	26945.6	372.7
2723.74	26829	26947	372.9
2723.81	26831	26948.8	372.8
2723.89	26833	26951.2	373.2
2723.97	26835	26953.4	374.2
2724.05	26837	26955.8	375.1
2724.11	26839	26957.7	375.3
2724.17	26841	26959.3	375.5
2724.22	26843.1	26960.8	375.6
2724.29	26845	26963.1	375.6
2724.36	26847	26965.3	375.6
2724.43	26849	26967.3	375.6
2724.5	26851	26969.5	375.7
2724.57	26853	26971.5	376.3
2724.63	26855	26973.6	376.8
2724.69	26857.1	26975.4	377.2
2724.76	26859	26977.5	377.8
2724.82	26861	26979.7	378.5
2724.9	26863	26981.9	379
2724.96	26865	26983.8	379.5
2725.02	26867	26986	380.1
2725.1	26869	26988.3	380.9
2725.17	26871	26990.7	381.7
2725.24	26873	26992.8	382.6
2725.3	26875	26994.9	383.3
2725.36	26877	26996.8	383.7
2725.43	26879	26998.9	383.7
2725.49	26881	27000.8	383.8
2725.56	26883	27003	384.1
2725.62	26885	27005	384.4
2725.7	26887	27007.4	384.8
2725.77	26889	27009.5	385
2725.83	26891	27011.6	385.3
2725.89	26893	27013.2	385.6
2725.96	26895	27015.4	385.9
2726.03	26897	27017.7	386.6
2726.09	26899	27019.5	387.3
2726.16	26901	27021.6	387.5
2726.22	26903.2	27023.6	387
2726.29	26905.1	27025.5	386.1
2726.35	26906.6	27027.5	384.8
2726.42	26908.8	27029.5	383.4
2726.47	26911	27031.1	382.2
2726.53	26913	27032.8	381.2
2726.61	26915	27035.2	380.7
2726.68	26917	27037.2	380.5
2726.75	26919	27039.2	380.4
2726.82	26921	27041.3	380
2726.87	26923	27042.9	379.5
2726.92	26925	27044.4	379
2726.98	26927	27046.2	378.9
2727.05	26929	27048.3	378.6
2727.11	26931	27050.2	378.2
2727.18	26933	27052.3	378.2
2727.26	26935	27054.5	378.4
2727.31	26937.1	27056.3	378.2
2727.37	26938.9	27058	377.4
2727.43	26941	27059.9	376.5
2727.5	26943	27062.1	375.9
2727.57	26945	27064.3	376
2727.63	26947	27066.4	376.3
2727.71	26949	27068.9	376.8
2727.79	26951	27071.4	376.9
2727.86	26953	27073.8	376.6
2727.93	26955	27075.9	375.9
2728.01	26957	27078.5	374.9
2728.07	26959	27080.4	374.6
2728.14	26961	27082.6	374.8
2728.19	26963	27084.4	375.1
2728.26	26965	27086.7	375.2
2728.33	26967.1	27089.1	375
2728.4	26969.1	27091.2	374.8
2728.45	26971	27092.9	374.5
2728.51	26973	27094.7	374.3
2728.58	26975	27096.9	374.6
2728.66	26977	27099.3	375.5
2728.72	26979	27101.1	376.3
2728.79	26981	27103.2	377.1
2728.86	26983	27105.3	377.9
2728.93	26985	27107.5	378.7
2728.98	26987	27109.2	379.2
2729.04	26989	27110.9	379.3
2729.11	26991	27113	379.2
2729.18	26993	27115	379.1
2729.24	26994.9	27117	379.2
2729.31	26997.1	27119	379.3
2729.38	26999.1	27121	379.6
2729.44	27001	27122.8	379.9
2729.5	27003	27124.6	380
2729.58	27005	27127.1	379.7
2729.63	27007.1	27128.7	379.6
2729.69	27009	27130.3	380.2
2729.77	27011	27132.8	380.9
2729.84	27013.1	27135	381.4
2729.91	27015	27137.2	382
2729.98	27017	27139.1	383
2730.04	27019	27141	383.2
2730.12	27021	27143.3	382.4
2730.18	27023	27145	382
2730.25	27025	27147.3	382
2730.31	27027	27149	382.6
2730.38	27029	27151	383.3
2730.45	27031	27153.1	382.9
2730.52	27033	27155.2	382.4
2730.57	27035	27156.8	382.3
2730.63	27037	27158.5	382.2
2730.7	27039	27160.8	382.4
2730.76	27041	27162.5	383
2730.82	27043	27164.3	383.1
2730.9	27045	27166.7	383.1
2730.97	27047	27168.9	383.6
2731.03	27049	27170.8	383.7
2731.1	27051	27172.9	383.6
2731.17	27053	27174.9	383.5
2731.24	27055	27176.9	383.5
2731.3	27057	27179	384.1
2731.37	27059	27181.1	384.4
2731.45	27061	27183.6	384.5
2731.52	27063	27185.8	385.1
2731.58	27065	27187.5	385.7
2731.64	27067	27189.4	386.4
2731.71	27069	27191.4	386.6
2731.77	27071	27193.3	386.9
2731.85	27073	27195.6	387.8
2731.91	27075	27197.6	388.4
2731.98	27077	27199.5	388.7
2732.04	27079	27201.5	388.7
2732.11	27081	27203.5	388.6
2732.18	27083	27205.6	388.6
2732.24	27085	27207.3	388.2
2732.31	27087	27209.5	387.5
2732.38	27089	27211.5	388.2
2732.45	27091	27213.4	388.9
2732.51	27093	27215.1	389
2732.59	27095	27217.5	389
2732.65	27097	27219.3	388.6
2732.72	27099	27221.4	388.2
2732.79	27101	27223.3	388.3
2732.85	27103	27225	388.4
2732.92	27105	27227	388.3
2732.98	27107	27228.8	388.6
2733.05	27109	27230.7	389
2733.1	27111	27232.4	387.8
2733.17	27113	27234.3	387.6
2733.22	27115	27235.9	388.2
2733.29	27117	27237.9	388.4
2733.37	27119	27240.3	387.4
2733.43	27121	27242.3	385.7
2733.5	27123	27244.4	385.4
2733.56	27125	27246.2	385.8
2733.64	27127	27248.6	385.4
2733.72	27129	27251	384.9
2733.8	27131	27253.4	385.3
2733.87	27133	27255.8	385.6
2733.94	27134.9	27257.9	385.6
2734.01	27137	27260.1	385.1
2734.08	27139	27262.4	384.2
2734.14	27141	27264.3	383
2734.22	27143	27266.9	382
2734.29	27145	27269.2	381.8
2734.36	27147.1	27271.1	383.1
2734.42	27149.1	27273.1	383.3
2734.5	27151	27275.6	382.2
2734.58	27153	27278	381.2
2734.63	27155	27279.6	381
2734.68	27157	27281.4	381.1
2734.75	27159	27283.5	381.1
2734.8	27161	27285.1	380.7
2734.87	27163	27287.2	380.4
2734.95	27165	27289.6	380.9
2735.01	27167	27291.6	381.1
2735.08	27169	27293.7	380.5
2735.16	27171	27296.3	379.8
2735.22	27173	27298.1	379.7
2735.28	27175	27299.9	379.6
2735.36	27177	27302.2	379
2735.45	27179	27304.9	378.5
2735.52	27181	27307.1	378.5
2735.6	27183	27309.5	378.3
2735.67	27185	27311.8	377.8
2735.74	27187	27314	377.6
2735.8	27189	27315.7	377.2
2735.85	27191	27317.3	376.9
2735.9	27193	27318.7	376.7
2735.98	27195	27321.2	376.2
2736.04	27197	27323	376.5
2736.1	27199	27324.8	377
2736.17	27201	27326.9	376.5
2736.24	27203	27329.2	376
2736.3	27205	27331.1	376.3
2736.36	27207	27332.9	377
2736.43	27209	27335	376.4
2736.5	27211	27337.1	375.9
2736.56	27213	27339	375.7
2736.64	27215	27341.3	375.4
2736.7	27217	27343.4	375
2736.77	27219	27345.6	374.6
2736.84	27221	27347.8	374.7
2736.92	27223	27350.1	375.5
2736.99	27225	27352.4	376.7
2737.06	27227	27354.5	377.4
2737.12	27229	27356.5	377.2
2737.19	27231	27358.6	376.7
2737.26	27233	27360.8	376.8
2737.34	27235	27363.1	377.4
2737.41	27237	27365.4	377.7
2737.48	27239	27367.5	377.6
2737.55	27241.1	27369.7	377.7
2737.6	27243	27371.3	377.8
2737.65	27245	27372.8	377.7
2737.72	27247	27375.1	377.6
2737.8	27249	27377.5	377.9
2737.86	27251	27379.4	378
2737.93	27253	27381.6	378.1
2738	27255	27383.6	378.9
2738.06	27256.9	27385.7	379.1
2738.12	27259	27387.4	379.2
2738.18	27261	27389.3	379.6
2738.25	27263	27391.7	379.6
2738.32	27265.1	27393.9	379
2738.39	27267.1	27396.2	378.2
2738.47	27269	27398.8	377.8
2738.53	27271	27400.6	378.1
2738.61	27273	27403	378.5
2738.67	27275	27405	378.6
2738.73	27277	27407.1	378.2
2738.81	27279	27409.5	378.4
2738.88	27281.1	27411.8	378.7
2738.95	27283	27414.2	378.5
2739.01	27285	27416	378.5
2739.08	27287	27418.5	378.6
2739.15	27289.1	27420.6	378.9
2739.22	27291	27422.9	379.1
2739.3	27293	27425.4	379.5
2739.37	27295	27427.6	380.2
2739.45	27297	27430.3	380.3
2739.53	27299.1	27432.7	380.5
2739.59	27301	27434.8	380.8
2739.65	27303	27436.6	380.4
2739.72	27305	27438.8	379.2
2739.79	27307	27441	378.9
2739.86	27309	27443.3	379.7
2739.92	27311	27445.1	380.9
2739.98	27313	27447.2	381.8
2740.04	27315	27449.1	381.2
2740.12	27317.1	27451.3	380
2740.18	27319	27453.3	379.7
2740.25	27321	27455.2	380
2740.32	27323	27457.4	380.6
2740.39	27325	27459.6	381.7
2740.46	27327	27461.7	383.2
2740.54	27329	27463.9	384.6
2740.61	27331	27465.9	383.8
2740.68	27333	27468.1	382.6
2740.74	27335	27469.9	382.5
2740.81	27337	27471.8	382.6
2740.88	27339	27473.8	382.1
2740.95	27341	27475.6	382.3
2741	27343	27477.3	382.6
2741.06	27345	27478.8	382.5
2741.12	27347.1	27480.7	382.4
2741.19	27349	27482.6	382.6
2741.28	27351	27485	382.9
2741.35	27353.1	27487	382.6
2741.43	27355	27489.1	381.9
2741.49	27357	27491	381.6
2741.56	27359	27493	381.9
2741.62	27361	27494.5	382.4
2741.68	27363	27496.3	382.4
2741.76	27365	27498.5	381.9
2741.83	27367	27500.5	381.6
2741.9	27369	27502.4	381.6
2741.96	27371	27504.2	381.6
2742.02	27373.1	27505.9	381.8
2742.1	27374.9	27508.1	381.9
2742.18	27376.7	27510.3	381.9
2742.25	27378.7	27512.5	382
2742.33	27380.9	27514.7	382.1
2742.41	27383	27516.8	382.4
2742.48	27384.8	27518.8	382.8
2742.55	27387.2	27520.7	383.4
2742.62	27389.1	27522.6	384
2742.69	27391.1	27524.5	384.5
2742.76	27393	27526.4	384.8
2742.82	27395	27528.3	384.8
2742.89	27397	27530.1	384.8
2742.96	27399	27531.9	385.2
2743.02	27401	27533.5	385.8
2743.1	27403	27535.6	386
2743.16	27405	27537.2	386.2
2743.22	27407	27539	386.6
2743.3	27409	27541.1	386.6
2743.37	27411	27542.8	387.1
2743.44	27413	27544.9	387.7
2743.5	27415	27546.4	387.7
2743.59	27417	27548.9	388.1
2743.66	27419	27550.8	388.1
2743.74	27421	27552.9	387.7
2743.82	27423	27555	387.5
2743.87	27425	27556.5	387.5
2743.93	27427	27558	387.2
2743.98	27429	27559.4	387
2744.04	27431	27561.1	387.3
2744.11	27433	27563.1	387.8
2744.2	27435	27565.5	388.4
2744.27	27436.8	27567.5	388.9
2744.34	27438.7	27569.4	389
2744.41	27441	27571.4	388.9
2744.5	27443	27573.8	388.2
2744.56	27445	27575.6	387.3
2744.61	27447	27577.2	387.2
2744.7	27449	27579.7	387.6
2744.77	27451	27581.8	388.1
2744.84	27453	27583.7	389.1
2744.9	27455	27585.4	390
2744.97	27457	27587.5	390.1
2745.05	27459	27590	390.3
2745.13	27461	27592.2	390.4
2745.2	27463	27594.4	390.6
2745.27	27464.8	27596.4	391.3
2745.34	27467.1	27598.4	392.5
2745.41	27469	27600.5	394.2
2745.49	27471	27602.8	396.1
2745.57	27473	27605.1	397.4
2745.64	27475	27607	396.5
2745.69	27477	27608.5	396.2
2745.76	27479	27610.7	396.5
2745.82	27481	27612.5	396.6
2745.91	27483	27614.8	397.6
2745.98	27485	27616.9	399.5
2746.05	27487	27618.8	400.8
2746.13	27489	27621	401.8
2746.2	27491	27623.2	402.3
2746.27	27493	27625	403.5
2746.34	27495	27626.9	405.2
2746.4	27497.1	27628.7	406.1
2746.47	27499	27630.5	406.2
2746.53	27501	27632.4	405.7
2746.61	27503	27634.6	406.2
2746.69	27505	27636.6	407.8
2746.76	27507.1	27638.6	409.6
2746.83	27509	27640.7	410.6
2746.91	27511	27642.9	410.6
2746.98	27513	27644.8	411
2747.04	27515	27646.5	411.8
2747.11	27517	27648.5	412.4
2747.19	27519	27650.7	412.7
2747.27	27521	27652.8	414
2747.34	27523	27654.7	415.9
2747.41	27525	27656.8	417
2747.49	27527	27659	416.8
2747.57	27529	27661	417
2747.63	27531	27662.6	417.5
2747.7	27533	27664.6	418.3
2747.78	27535	27666.5	419.2
2747.85	27537	27668.4	421
2747.91	27539	27670	422.4
2747.99	27541	27672	423
2748.07	27543	27674.1	423.3
2748.13	27545	27675.9	424.9
2748.2	27547	27677.7	426.3
2748.27	27549	27679.6	427.2
2748.33	27551	27681.2	428.1
2748.39	27553.1	27682.9	426.8
2748.47	27555	27685	425.6
2748.56	27557	27687.4	426.3
2748.64	27559	27689.6	428.4
2748.72	27561	27691.8	430
2748.81	27563	27694.2	430.6
2748.88	27565	27696.2	431.7
2748.95	27567	27698	431.9
2749.04	27569	27700.3	433.1
2749.11	27571	27702.2	435.5
2749.17	27573	27703.7	436.6
2749.25	27575	27706	437.6
2749.33	27577	27708	439.2
2749.39	27579	27709.6	440.2
2749.47	27581	27711.5	440.5
2749.54	27583	27713.3	441.8
2749.6	27585	27714.7	442.9
2749.67	27587	27716.4	442.4
2749.75	27589	27718.4	442.8
2749.82	27591	27720.1	443.4
2749.88	27593	27721.4	444.1
2749.94	27595	27723	445.5
2750.03	27597	27725.2	446.7
2750.11	27599	27727.1	447
2750.16	27601	27728.6	447.3
2750.23	27603	27730.1	447.7
2750.3	27605.1	27732	448
2750.38	27607.1	27734	448.1
2750.45	27609	27736.1	448.3
2750.54	27611	27738.4	448.6
2750.62	27613	27740.5	448.8
2750.68	27615	27742.2	448.6
2750.75	27617	27744	448.3
2750.82	27619	27746.1	448
2750.91	27621	27748.6	447.9
2750.99	27623	27750.9	447.8
2751.07	27625	27753.1	447.9
2751.15	27627	27755.1	448
2751.22	27629	27757.1	448
2751.29	27631	27758.9	447.6
2751.36	27633	27761	447
2751.45	27635	27763.3	447.1
2751.53	27637	27765.4	447.7
2751.59	27639	27767.1	447.8
2751.64	27641	27768.6	447.4
2751.72	27643	27770.6	447
2751.8	27645	27772.6	446.8
2751.86	27646.9	27774.3	446.6
2751.93	27649	27775.9	446.6
2752.02	27651	27778.3	446.6
2752.11	27653	27780.6	446.7
2752.19	27655	27782.6	446.5
2752.24	27657	27784	446.1
2752.31	27659	27785.6	445.8
2752.38	27661.1	27787.5	445.8
2752.45	27663	27789.2	446.2
2752.51	27665	27790.6	446.8
2752.58	27667	27792.5	447.1
2752.66	27669	27794.5	447
2752.73	27671	27796.1	446.6
2752.81	27673	27798.1	446.2
2752.87	27675	27799.8	445.6
2752.96	27677	27801.9	445.8
2753.02	27679	27803.4	446.7
2753.09	27681	27805.3	447
2753.16	27683	27806.9	447.1
2753.24	27685	27809	447.3
2753.34	27687	27811.5	447.3
2753.42	27689	27813.4	446.9
2753.5	27691	27815.4	446.4
2753.56	27693	27817	446
2753.63	27695	27818.9	445.6
2753.7	27697	27820.6	445.1
2753.77	27699	27822.5	444.2
2753.83	27701	27824.1	442.6
2753.91	27703	27826	441
2753.96	27705	27827.5	439.7
2754.04	27707	27829.4	440.1
2754.12	27709.1	27831.5	442
2754.19	27711	27833.5	442.6
2754.26	27713	27835.3	441.5
2754.34	27715	27837.2	439.5
2754.4	27717	27838.9	437.8
2754.48	27719	27841.1	436.4
2754.56	27721	27843.2	435.8
2754.62	27723	27844.9	435
2754.7	27725	27847	433
2754.77	27727	27848.9	431.7
2754.84	27729	27850.7	431.5
2754.9	27731	27852.2	429.4
2754.97	27733	27854.1	427
2755.07	27735	27856.7	427
2755.15	27737	27858.8	425
2755.21	27739	27860.4	418.4
2755.26	27741	27861.8	412.8
2755.33	27743	27863.5	413.9
2755.4	27745	27865.4	417.6
2755.46	27747	27867.1	419.7
2755.54	27749	27869.1	418.5
2755.61	27751	27871.1	415.4
2755.69	27753	27873.1	412.5
2755.75	27755	27874.7	409.2
2755.82	27757	27876.8	404.8
2755.89	27759	27878.8	400.3
2755.97	27761	27880.7	398
2756.02	27763.1	27882.4	397
2756.09	27765	27884.3	396.9
2756.17	27767	27886.4	395.9
2756.25	27769	27888.7	394.4
2756.33	27771	27891	392.3
2756.41	27773	27893.2	389.7
2756.49	27775	27895.3	386.8
2756.56	27777	27897.4	384.9
2756.63	27779	27899.4	383.7
2756.71	27781	27901.6	382.7
2756.78	27783	27903.5	381.2
2756.86	27785	27905.8	379.3
2756.92	27787	27907.7	377.6
2756.98	27789	27909.4	376.4
2757.05	27791	27911.1	376
2757.1	27793	27912.7	375.8
2757.18	27795	27914.8	375.4
2757.26	27797	27917.1	374.8
2757.33	27799	27919	374.5
2757.41	27801	27921.4	374.2
2757.48	27803	27923.2	374.1
2757.54	27805	27924.8	374
2757.61	27807	27926.7	373.8
2757.68	27809	27928.8	373.4
2757.74	27811	27930.4	372.9
2757.82	27813	27932.5	372.8
2757.89	27815	27934.5	373.6
2757.97	27816.9	27936.7	374.6
2758.04	27819.1	27938.8	374.8
2758.12	27821.1	27940.8	374.6
2758.19	27822.9	27942.9	374.2
2758.27	27825	27945	374.2
2758.33	27827	27946.8	374.3
2758.41	27829	27949	374.4
2758.47	27831	27950.7	374.7
2758.55	27833	27952.7	374.8
2758.62	27835	27954.6	374.8
2758.68	27837	27956.4	374.7
2758.76	27839	27958.4	374.8
2758.83	27841	27960.3	375
2758.89	27843	27961.9	374.9
2758.98	27845	27964.3	374.6
2759.05	27847	27966.1	374.7
2759.14	27849	27968.2	374.9
2759.21	27851	27969.9	375
2759.29	27853	27971.9	375.2
2759.36	27855	27973.8	375.3
2759.43	27857	27975.3	375.5
2759.48	27859	27976.8	375.8
2759.53	27861	27978	376.2
2759.6	27863	27979.7	376.2
2759.69	27865	27981.8	376.1
2759.74	27867	27983.1	375.9
2759.81	27869	27984.8	375.6
2759.89	27871	27986.8	375.3
2759.97	27873	27988.9	375.1
2760.04	27875	27990.8	375.3
2760.1	27877	27992.3	375.7
2760.18	27879	27994.4	376.1
2760.25	27881	27996.3	376.3
2760.33	27883	27998.2	376.3
2760.39	27885	28000	375.9
2760.47	27887	28002.1	375.2
2760.55	27889	28004.1	374.8
2760.61	27891	28005.8	374.5
2760.69	27893	28007.9	374.2
2760.77	27895	28010.2	374.5
2760.84	27897	28011.9	375
2760.91	27899	28013.9	375
2760.98	27901	28015.8	374.6
2761.05	27903	28017.6	374.1
2761.12	27905	28019.3	373.8
2761.19	27907	28021.3	373.4
2761.26	27909	28023	373.2
2761.34	27911	28025	373.6
2761.42	27913	28027.1	374.1
2761.49	27915	28028.9	373.7
2761.55	27917	28030.7	372.9
2761.63	27919	28032.5	372.7
2761.68	27921	28034	372.3
2761.74	27923	28035.5	371.4
2761.81	27925	28037.2	370.3
2761.88	27927	28039	369.5
2761.95	27929	28040.9	369.5
2762.03	27931	28042.9	370.1
2762.11	27933	28044.9	370.3
2762.18	27934.8	28046.8	369.9
2762.25	27936.7	28048.6	369.2
2762.32	27938.5	28050.5	368.3
2762.4	27941	28052.4	367.2
2762.47	27943	28054.4	366.2
2762.54	27945	28056.1	365.3
2762.61	27947	28058	364.8
2762.7	27949	28060.2	364.8
2762.76	27951	28061.8	365.1
2762.82	27953	28063.4	365.5
2762.91	27955	28065.7	365.6
2762.97	27957	28067.4	365.5
2763.04	27959	28069.1	365.6
2763.11	27961	28070.8	365.7
2763.18	27963	28072.9	366
2763.25	27965	28074.5	366.3
2763.32	27967	28076.4	366.2
2763.39	27969	28078.3	365.6
2763.47	27971	28080.3	365.5
2763.54	27973	28082.1	365.7
2763.62	27975	28084.1	365.5
2763.68	27977	28085.9	364.8
2763.76	27979	28088	364.5
2763.86	27981	28090.4	364.6
2763.93	27983	28092.2	364.7
2763.99	27985	28094	364.8
2764.07	27987	28095.9	364.9
2764.12	27989	28097.4	365
2764.17	27991	28098.8	365.3
2764.25	27993	28100.8	365.4
2764.32	27995	28102.8	365.5
2764.39	27997	28104.4	365.1
2764.47	27999	28106.4	364.7
2764.54	28001	28108.3	364.3
2764.64	28003	28110.6	364
2764.72	28005	28112.6	363.7
2764.78	28007	28114.3	363.4
2764.86	28009	28116.3	363.2
2764.94	28011	28118.1	363.4
2765.01	28013	28119.8	364
2765.09	28015	28121.6	364.6
2765.15	28017.3	28123.2	365
2765.22	28019.2	28124.8	365.1
2765.29	28021.2	28126.4	365.2
2765.35	28023.3	28128	365.1
2765.42	28025	28129.7	365.1
2765.51	28027	28131.8	365.1
2765.57	28029.1	28133.2	364.9
2765.66	28031	28135.2	365.1
2765.74	28033	28137.1	365.7
2765.82	28035	28139.1	366.1
2765.89	28037	28140.5	366.1
2765.95	28039	28142	366
2766.02	28041	28143.6	366.5
2766.09	28043	28145.2	367.2
2766.17	28045	28147	367.6
2766.24	28047	28148.7	367
2766.31	28049	28150.2	366.1
2766.39	28051	28151.9	365.6
2766.45	28053	28153.3	365.5
2766.52	28055	28154.9	365.7
2766.6	28057	28156.7	365.9
2766.68	28059	28158.5	366.3
2766.76	28061	28160.2	366.9
2766.82	28063	28161.5	367.3
2766.89	28065	28163.3	367.4
2766.96	28067	28164.8	367
2767.03	28069	28166.4	366.8
2767.11	28071	28168.2	367
2767.18	28072.9	28169.7	367.4
2767.24	28075	28171.2	368
2767.32	28077	28173	368.2
2767.39	28079	28174.5	368.1
2767.48	28081	28176.5	368
2767.55	28083	28177.9	367.9
2767.63	28085	28179.9	367.8
2767.71	28087	28181.7	367.7
2767.78	28089	28183.2	367.6
2767.87	28091	28185.1	367.7
2767.93	28093	28186.4	368.3
2767.99	28095	28187.8	368.9
2768.06	28097	28189.3	369.3
2768.14	28099	28191	369.6
2768.21	28101.4	28192.5	369.8
2768.28	28103.2	28194	369.7
2768.35	28105.3	28195.5	369.4
2768.42	28107	28197.1	368.8
2768.51	28109	28199.1	368
2768.59	28111	28200.7	367.4
2768.65	28113	28202.1	367.7
2768.72	28115	28203.5	368.1
2768.78	28117	28205	367.8
2768.88	28119	28207.1	367.2
2768.96	28121	28208.9	366.9
2769.03	28123	28210.6	366.8
2769.12	28125	28212.4	366.9
2769.18	28126.8	28213.9	367.3
2769.24	28129	28215.3	367.7
2769.31	28131	28216.7	367.8
2769.39	28133	28218.5	367.4
2769.47	28135	28220.3	367.2
2769.52	28137	28221.5	367.1
2769.59	28139	28223	367.1
2769.67	28141	28224.8	367.3
2769.75	28143.1	28226.6	367.8
2769.84	28145	28228.5	368.8
2769.91	28147	28230.1	369.6
2769.99	28149	28231.9	370.2
2770.05	28151	28233.2	370.6
2770.12	28153	28235	370.6
2770.2	28155	28236.7	370.7
2770.28	28157	28238.4	371
2770.36	28159	28240.3	371.4
2770.43	28161	28241.9	371.9
2770.49	28163	28243.3	372.1
2770.56	28165	28244.7	372.5
2770.63	28167	28246.3	373.6
2770.69	28169	28247.7	375
2770.77	28171	28249.4	375.8
2770.85	28173	28251.4	376.1
2770.94	28175	28253.3	376.8
2771.01	28177	28255	378
2771.08	28179	28256.5	379.2
2771.17	28181.1	28258.7	380.1
2771.24	28183	28260.3	380.4
2771.3	28185	28261.7	380.5
2771.38	28187	28263.4	381.2
2771.45	28189.1	28265.2	381.8
2771.53	28191	28266.9	382
2771.58	28193	28268.1	381.9
2771.65	28195	28269.5	381.8
2771.73	28197	28271.4	381.9
2771.83	28199	28273.5	382.1
2771.91	28201	28275.2	382.3
2771.98	28203	28276.8	382.4
2772.03	28205	28277.9	382.5
2772.08	28207	28279	382.8
2772.16	28209	28280.6	383.4
2772.24	28211	28282.3	383.9
2772.31	28213	28283.9	384.1
2772.39	28215	28285.5	384.5
2772.46	28217	28287	384.7
2772.52	28219	28288.4	383.7
2772.61	28221	28290.3	383
2772.7	28223	28292.4	383.5
2772.75	28225	28293.7	384.3
2772.8	28227	28294.9	383.7
2772.87	28229	28296.4	382.5
2772.94	28231	28298.2	382.3
2773.02	28233	28300	383.2
2773.09	28235	28301.8	384.5
2773.17	28236.9	28303.6	384.7
2773.25	28238.9	28305.5	383.8
2773.33	28241.1	28307.4	382.6
2773.41	28243	28309.3	382
2773.49	28245	28311	382.6
2773.54	28247	28312.3	384
2773.62	28249	28314.2	384.4
2773.67	28251.1	28315.4	383.5
2773.74	28253	28317.1	382
2773.79	28255	28318.5	380.8
2773.87	28257	28320.2	380.4
2773.94	28259	28321.9	380.2
2774	28261	28323.4	380
2774.08	28263	28325.2	380
2774.16	28265	28327.2	380.4
2774.25	28267	28329.1	381
2774.31	28268.8	28330.7	381.4
2774.38	28271.3	28332.3	381.6
2774.45	28273	28333.9	381.6
2774.52	28274.7	28335.5	381.5
2774.58	28276.7	28337.1	381.3
2774.65	28278.9	28338.7	381.1
2774.72	28281	28340.2	380.8
2774.79	28283.1	28341.8	380.6
2774.85	28285.2	28343.4	380.5
2774.92	28287	28345	380.5
2774.99	28288.9	28346.6	380.6
2775.06	28291	28348.3	381
2775.14	28293	28350.1	381.7
2775.2	28295	28351.6	382.4
2775.28	28297	28353.4	382
2775.35	28299	28355.2	380.7
2775.42	28301	28356.8	379.9
2775.49	28303	28358.6	379.7
2775.56	28305	28360.1	379.9
2775.63	28307	28361.9	380.4
2775.69	28309	28363.4	381.1
2775.77	28311	28365.2	381.7
2775.84	28313	28366.8	381.8
2775.89	28315	28368	381.9
2775.94	28317	28369.3	382.4
2776.02	28319	28371.2	383.1
2776.08	28321	28372.7	383.7
2776.15	28323	28374.4	383.9
2776.22	28325.5	28376	383.9
2776.28	28327.1	28377.7	383.6
2776.35	28328.9	28379.4	383.2
2776.42	28331	28381.1	382.7
2776.49	28333	28382.8	382.1
2776.55	28335	28384.5	381.8
2776.61	28337	28386.1	382
2776.69	28339	28388.1	382.4
2776.77	28341	28390.2	382.8
2776.84	28343	28391.8	383.1
2776.91	28345	28393.7	383.2
2776.98	28347	28395.6	383.1
2777.05	28349.1	28397.5	383.3
2777.12	28351	28399.2	383.4
2777.18	28353	28400.9	383.2
2777.23	28355.1	28402	383.2
2777.3	28357	28404	383.1
2777.36	28359	28405.5	382.9
2777.44	28361	28407.4	382.7
2777.5	28363	28409	382.8
2777.56	28365.1	28410.5	382.9
2777.63	28367	28412.3	383.2
2777.71	28369	28414.4	383.6
2777.77	28371.1	28415.9	383.9
2777.82	28373	28417.3	384.1
2777.89	28375	28419	384.4
2777.95	28377	28420.7	384.5
2778.02	28379	28422.4	384.2
2778.09	28381	28424.3	383.7
2778.16	28383	28426.2	383.4
2778.21	28385	28427.6	383.5
2778.28	28387	28429.4	384.1
2778.34	28389	28431.1	384.7
2778.41	28391	28433.1	385.1
2778.47	28393	28434.7	384.5
2778.53	28395	28436.5	383.7
2778.6	28397	28438.4	383.5
2778.66	28399	28440.2	383.7
2778.73	28401	28442.1	383.9
2778.8	28403	28444	383.7
2778.86	28405	28445.6	383.3
2778.92	28407	28447.2	383.5
2778.98	28409	28449.1	384.6
2779.05	28411	28451	386.3
2779.11	28413	28452.6	387.3
2779.17	28415	28454.4	387.6
2779.25	28417	28456.6	387.9
2779.31	28419	28458.4	389
2779.37	28421	28460.2	390.4
2779.43	28423	28461.8	390.9
2779.48	28425	28463.2	390.4
2779.53	28427	28464.7	389.6
2779.6	28429	28466.7	389
2779.68	28431	28468.8	388.9
2779.74	28433	28470.7	389.2
2779.82	28435	28472.9	389.8
2779.88	28437	28474.5	389.9
2779.94	28439	28476.2	389.7
2780.01	28441	28478.3	389.7
2780.07	28443	28480.1	390.1
2780.14	28445	28482.1	390.4
2780.2	28447	28483.7	390
2780.25	28449	28485.3	389.6
2780.31	28451	28487	389.7
2780.36	28453	28488.3	389.9
2780.41	28455	28489.8	390.1
2780.48	28457	28491.8	389.8
2780.55	28459	28493.8	389.3
2780.61	28461	28495.7	389
2780.69	28463	28497.7	389.1
2780.76	28465	28499.8	389.4
2780.82	28467	28501.4	389.4
2780.88	28469	28502.9	388.9
2780.94	28471	28504.8	388.3
2781.01	28473	28506.7	388
2781.08	28475	28508.5	388.2
2781.15	28477	28510.4	388.9
2781.22	28479	28512.3	389.7
2781.28	28481.1	28514	390.3
2781.34	28483	28515.4	390.7
2781.39	28485	28516.8	391
2781.46	28487	28518.5	390.7
2781.51	28489	28520	389.7
2781.57	28491	28521.5	388.7
2781.65	28493	28523.4	388.2
2781.71	28495	28524.7	388
2781.77	28497	28526.2	387.9
2781.83	28499	28527.7	387.8
2781.89	28501	28529	387.5
2781.94	28503	28530.3	387.3
2781.99	28505	28531.5	387.4
2782.07	28507	28533.3	387.7
2782.13	28509	28534.9	388
2782.19	28511	28536.4	388.2
2782.26	28513.2	28537.9	388.3
2782.32	28515.1	28539.5	388.2
2782.38	28517.1	28541	388
2782.46	28519	28543	387.7
2782.51	28521	28544.4	387.5
2782.58	28523	28546	387.3
2782.64	28525	28547.7	387.5
2782.7	28527	28549.2	388.4
2782.76	28529	28550.9	389.6
2782.84	28531	28552.8	390.2
2782.9	28533	28554.5	390.2
2782.97	28535	28556.1	390.5
2783.03	28537	28557.7	391.3
2783.09	28539	28559.5	392.4
2783.16	28541	28561.2	393.2
2783.21	28543.1	28562.6	393
2783.28	28545	28564.2	392.4
2783.34	28547	28565.9	391.5
2783.41	28549	28567.5	391.1
2783.46	28551	28569.1	391.5
2783.52	28553	28570.5	392.1
2783.59	28555	28572.2	392.4
2783.65	28557	28573.7	392.4
2783.71	28559	28575.3	392.4
2783.78	28561	28577.1	392.7
2783.85	28563	28578.9	393.1
2783.93	28565	28580.8	393.5
2783.98	28567	28582.1	393.9
2784.03	28569	28583.5	394.5
2784.09	28571	28584.9	395
2784.14	28573.1	28586.2	395.6
2784.22	28575	28588	396.3
2784.28	28577	28589.7	396.6
2784.35	28579	28591.2	396.6
2784.41	28581	28592.7	396.6
2784.48	28583.1	28594.3	396.9
2784.54	28585	28595.7	397.5
2784.59	28587.1	28596.9	397.9
2784.65	28589	28598.4	397.9
2784.71	28591	28599.9	397.8
2784.77	28593	28601.4	397.6
2784.83	28595	28602.9	397.5
2784.9	28597	28604.6	397.5
2784.96	28599	28606.2	398.2
2785.01	28601	28607.5	399.3
2785.07	28603	28609.2	400
2785.14	28605	28611	400.3
2785.2	28607	28612.6	401.1
2785.27	28609	28614.6	402
2785.32	28611	28616	402.8
2785.38	28613	28617.6	403.2
2785.45	28615	28619.6	403.3
2785.53	28617	28621.8	403.8
2785.59	28619.2	28623.4	404.4
2785.65	28620.9	28625.1	404.9
2785.7	28623.1	28626.7	405.3
2785.77	28625	28628.5	405.5
2785.83	28627	28630.3	405.4
2785.89	28629	28632	405.1
2785.95	28631	28633.6	405.3
2786.01	28633	28635.5	406.1
2786.07	28635	28637	406.6
2786.14	28637	28639	406.9
2786.21	28639	28641.2	407.5
2786.27	28641	28642.9	408.4
2786.35	28643	28645.1	409.4
2786.4	28644.9	28646.6	410.1
2786.45	28646.8	28648.2	410.6
2786.51	28648.8	28649.7	411
2786.56	28651	28651.4	411.3
2786.62	28653	28653	411.7
2786.68	28655	28654.8	412.1
2786.74	28657	28656.7	412.4
2786.81	28659	28658.6	412.9
2786.87	28661	28660.4	413.6
2786.94	28663	28662.5	414.4
2787.01	28665	28664.5	415.2
2787.08	28667	28666.7	416.2
2787.15	28669	28668.8	417.2
2787.2	28671	28670.4	418
2787.26	28673	28672.4	418.7
2787.32	28675	28674.3	419.6
2787.38	28677	28676.1	421.1
2787.43	28679	28677.7	422.4
2787.49	28681	28679.5	423.2
2787.56	28683	28681.5	423.5
2787.62	28685	28683.2	423.3
2787.69	28686.9	28685.4	422.8
2787.76	28689.1	28687.6	422.4
2787.83	28691	28689.8	422.9
2787.89	28693	28691.5	424.8
2787.95	28695	28693.4	427.1
2788	28697	28695.1	428.2
2788.06	28699	28696.8	428
2788.12	28701	28698.7	427.4
2788.18	28703.1	28700.5	427
2788.24	28705	28702.4	427
2788.3	28706.7	28704.3	427.2
2788.36	28708.9	28706.1	427.5
2788.43	28711	28708.2	427.9
2788.49	28713	28710.2	428.7
2788.56	28715	28712.1	430.4
2788.63	28717	28714.2	431.5
2788.7	28719	28716.5	431.4
2788.76	28721	28718.1	430.1
2788.82	28723	28720	429.3
2788.88	28725	28721.9	429.8
2788.94	28727	28723.6	431.2
2789.01	28729	28725.5	432.1
2789.07	28731	28727.3	432.2
2789.14	28733	28729.4	432.5
2789.2	28735	28731.3	433.3
2789.26	28737	28732.9	434.3
2789.32	28739	28734.5	434.6
2789.38	28741.1	28736.3	434.2
2789.44	28743	28737.9	434.4
2789.51	28745	28739.8	435.8
2789.56	28747	28741.3	437.3
2789.62	28749	28743.1	437.8
2789.69	28751	28744.8	438
2789.75	28753	28746.6	438.4
2789.81	28755	28748.1	439.3
2789.88	28757	28750.2	440.9
2789.95	28759	28752.3	442.2
2790.01	28761	28753.8	442.8
2790.06	28763.1	28755.3	443
2790.13	28765.1	28757.3	442.7
2790.19	28767	28759.1	443
2790.25	28769.1	28760.9	444.4
2790.31	28771	28762.7	446.3
2790.38	28773.2	28764.8	448
2790.45	28775.1	28766.8	449.1
2790.52	28777	28768.9	449.5
2790.59	28779	28770.9	449.7
2790.66	28781	28772.7	450.4
2790.73	28783	28774.8	451.1
2790.79	28785	28776.6	451.9
2790.86	28787	28778.6	452.6
2790.93	28789	28780.3	453
2790.99	28791	28782	454.2
2791.03	28793	28783.2	455.7
2791.08	28794.9	28784.6	456.4
2791.13	28797	28786	456.4
2791.18	28799	28787.6	456.9
2791.25	28801	28789.4	458.5
2791.33	28803	28791.7	460.2
2791.39	28805	28793.4	461
2791.45	28807	28795.2	461.4
2791.51	28809	28797	461.4
2791.59	28811	28799.3	461.3
2791.66	28813	28801.5	461.2
2791.71	28815	28803.2	461.1
2791.77	28817	28805	461.6
2791.84	28819	28807.3	462
2791.9	28821	28809.2	462.1
2791.96	28823	28811	462.2
2792.02	28825	28813.1	461.8
2792.1	28827	28815.5	461
2792.16	28829	28817.5	460.8
2792.24	28831	28819.8	461.5
2792.31	28833	28822.1	462.3
2792.36	28835	28823.8	462.5
2792.43	28837	28826.1	462.5
2792.49	28838.9	28827.8	462.4
2792.55	28841	28829.8	462.2
2792.6	28843	28831.6	462.5
2792.66	28845	28833.3	463.4
2792.71	28847	28835.1	463.8
2792.8	28849	28837.7	463.5
2792.87	28850.9	28839.9	463.5
2792.91	28853	28841.4	464.6
2792.98	28855	28843.5	466
2793.05	28856.9	28845.6	466.8
2793.1	28858.9	28847.3	466.9
2793.16	28861	28849.2	466.6
2793.22	28863	28851.1	466.9
2793.28	28865	28853	467.5
2793.35	28867	28855.3	467.8
2793.41	28869	28857.5	468
2793.48	28871	28859.7	469.2
2793.55	28873	28861.8	470.6
2793.61	28875	28863.7	471.2
2793.67	28877	28865.7	470.9
2793.73	28879	28867.7	470.9
2793.79	28881.1	28869.7	471.2
2793.86	28883	28871.9	471.4
2793.93	28885	28874.1	471.8
2794	28887	28876.5	472.6
2794.07	28889.1	28878.6	473.7
2794.12	28891	28880.4	474.5
2794.18	28893.5	28882.1	475.1
2794.23	28895.4	28883.9	475.6
2794.28	28897.2	28885.7	476.1
2794.34	28899.3	28887.4	476.7
2794.4	28901	28889.4	477.5
2794.47	28903	28891.7	478.2
2794.54	28905	28894	478.5
2794.61	28907	28896	479.2
2794.67	28909.1	28897.8	480.4
2794.73	28911	28899.9	481.6
2794.79	28913	28901.7	482.2
2794.86	28915	28903.8	482.5
2794.93	28917	28906	483
2794.99	28919	28907.8	483.3
2795.05	28921	28909.8	483.1
2795.11	28923	28911.4	483.5
2795.17	28925	28913.5	484.1
2795.24	28927	28915.4	484
2795.3	28929	28917.1	483.3
2795.36	28931	28918.9	482.8
2795.43	28933.1	28920.8	483.6
2795.48	28935	28922.4	484.2
2795.54	28937	28924.3	484.5
2795.59	28939	28925.8	485
2795.67	28941	28927.9	484.7
2795.74	28943	28930	484.4
2795.79	28945	28931.5	484.8
2795.84	28947	28933.1	485.2
2795.92	28949	28935.5	485.4
2795.99	28951	28937.6	485.3
2796.05	28953	28939.2	485.5
2796.11	28955.1	28941	485.7
2796.18	28957	28943.1	485.4
2796.25	28959	28945.1	484.5
2796.31	28961	28947	483.4
2796.39	28963	28949.5	482.6
2796.45	28965	28951.2	482.2
2796.49	28967.1	28952.6	481.5
2796.56	28969	28954.5	479.8
2796.62	28971	28956.3	477.8
2796.7	28973	28958.7	475.8
2796.76	28974.9	28960.8	473.1
2796.81	28977	28962.4	469.6
2796.87	28979	28964.2	466.3
2796.94	28980.9	28966.3	464.8
2796.99	28983.1	28967.8	465.5
2797.07	28985	28970.2	465
2797.13	28987	28972.2	461.9
2797.2	28989	28974.4	457.3
2797.27	28991	28976.4	452.8
2797.33	28993	28978.3	451.1
2797.39	28995	28980.2	452.6
2797.46	28997.1	28982.3	454.1
2797.52	28999	28984.1	454
2797.58	29001	28986.1	452.9
2797.66	29003	28988.6	450.7
2797.73	29005	28990.7	447.7
2797.8	29007	28992.7	444.1
2797.86	29009	28994.7	440.9
2797.92	29011	28996.5	438.4
2797.98	29013	28998.5	435.3
2798.03	29015	29000	431.6
2798.1	29017	29002	428
2798.16	29019	29004.1	425.3
2798.22	29021.1	29005.8	423.9
2798.29	29023	29008.1	423.2
2798.36	29025	29010.4	421.1
2798.44	29027	29012.8	418
2798.52	29029	29015.2	416
2798.57	29031	29016.8	414.8
2798.64	29033	29019	413.2
2798.7	29035	29021.1	411.2
2798.77	29037.1	29023.3	409.8
2798.84	29039	29025.3	408.6
2798.9	29041	29027.2	406.4
2798.97	29043	29029.6	404.1
2799.05	29045.1	29031.9	402.5
2799.1	29047	29033.7	401.5
2799.16	29049	29035.7	400.8
2799.22	29051	29037.5	400.4
2799.29	29053	29039.5	399.6
2799.35	29055.1	29041.6	398.7
2799.43	29057	29043.9	398.2
2799.5	29059.1	29046	398
2799.56	29061	29047.9	397.8
2799.62	29063	29049.8	397.7
2799.69	29065.1	29051.9	397.5
2799.75	29067	29053.8	397.3
2799.81	29069	29055.5	397
2799.89	29071	29057.9	396.1
2799.95	29073	29059.7	395.2
2800.02	29075	29061.9	395.5
2800.08	29077	29063.7	396.2
2800.14	29079.1	29065.3	396.8
2800.2	29080.9	29067.2	397
2800.26	29082.8	29069.1	396.9
2800.33	29084.7	29071.1	396.6
2800.39	29086.8	29073	396
2800.45	29089.4	29075	395.3
2800.52	29091.1	29076.9	394.4
2800.59	29092.9	29079.1	393.5
2800.66	29095	29081.3	392.9
2800.73	29097	29083.5	392.4
2800.81	29099	29086.1	391.7
2800.86	29101	29087.7	391.3
2800.93	29103	29089.8	391.3
2801	29105	29091.9	390.9
2801.05	29107	29093.6	390.6
2801.13	29109	29096	390.4
2801.2	29111	29097.9	390.5
2801.26	29113	29099.7	390.7
2801.3	29115.1	29101.1	390.5
2801.36	29117	29102.9	389.6
2801.43	29119	29105	389
2801.5	29121	29107.2	389
2801.57	29123	29109.3	389.3
2801.63	29124.9	29111.2	389.5
2801.69	29127	29113	389.2
2801.75	29129	29115	389
2801.81	29131	29116.9	389.2
2801.87	29133	29119	389.7
2801.95	29135.1	29121.4	390.2
2802.01	29137.5	29123.5	390.6
2802.08	29139.5	29125.6	390.8
2802.14	29141.1	29127.7	390.8
2802.21	29142.9	29129.8	390.8
2802.28	29144.9	29131.9	390.6
2802.34	29147.1	29134	390.4
2802.41	29149	29136.1	390.1
2802.48	29151	29138.4	389.8
2802.55	29152.9	29140.6	389.7
2802.61	29155	29142.4	390
2802.66	29157	29144.1	390.6
2802.72	29159	29145.8	391
2802.77	29161	29147.6	390.9
2802.83	29163	29149.3	390.6
2802.89	29165	29151.1	390.7
2802.95	29166.9	29152.9	391.1
2803.01	29169	29155	391.4
2803.08	29171	29157.1	391.5
2803.14	29173	29159.2	391.8
2803.21	29175	29161.4	392.7
2803.29	29177	29163.8	393.4
2803.36	29179	29166.1	393.5
2803.42	29181	29168	392.8
2803.49	29183.1	29170.3	392.1
2803.55	29185.2	29172.6	391.7
2803.62	29187	29174.6	391.6
2803.67	29189	29176.6	391.2
2803.73	29191	29178.5	390.6
2803.78	29193	29180.2	390.1
2803.84	29194.9	29182.3	389.9
2803.89	29197	29184.1	389.9
2803.96	29199	29186.3	389.6
2804.03	29201	29188.7	389.5
2804.1	29203	29191.2	389.4
2804.16	29205	29193.4	389.3
2804.24	29207	29195.8	389.4
2804.3	29209.1	29198	389.6
2804.37	29211.2	29200.5	389.4
2804.45	29213	29203.1	388.9
2804.52	29215	29205.7	388.4
2804.57	29217	29207.6	388.1
2804.63	29219	29209.7	387.8
2804.69	29221	29211.7	387.6
2804.74	29223	29213.6	387.6
2804.8	29225	29215.5	387.8
2804.84	29227	29217.3	388
2804.9	29229	29219.3	388.1
2804.97	29231	29221.8	387.9
2805.03	29232.9	29224.2	388
2805.09	29235	29226.5	388.6
2805.18	29237	29229.5	389.2
2805.25	29238.8	29232.3	389.3
2805.33	29240.8	29235	389.1
2805.4	29242.9	29237.7	388.7
2805.48	29245	29240.4	388.3
2805.54	29247	29242.7	388.1
2805.59	29249	29244.7	388.4
2805.65	29251	29246.9	389
2805.71	29253	29249.1	389.2
2805.77	29255	29251.2	389.1
2805.83	29257.5	29253.5	388.7
2805.9	29259.2	29255.7	388.2
2805.96	29261	29257.9	387.7
2806.03	29263.1	29260.4	387.4
2806.09	29265	29262.5	387.4
2806.15	29267.1	29264.8	387.5
2806.21	29269.4	29266.7	387.4
2806.27	29271.6	29268.8	387.1
2806.32	29273.3	29270.7	386.7
2806.38	29275	29272.8	386.2
2806.45	29277	29275.3	386
2806.52	29279	29277.7	386.1
2806.6	29281	29280.3	385.5
2806.68	29283	29282.9	384.1
2806.74	29285	29285	383.2
2806.81	29287	29287.3	383
2806.87	29289.1	29289.4	382.6
2806.93	29291.1	29291.2	381.9
2806.98	29293	29292.9	381.3
2807.04	29295	29294.8	381.2
2807.1	29297	29296.6	381.2
2807.15	29299	29298.3	381.1
2807.19	29301.1	29299.7	381.2
2807.26	29303	29301.8	381.3
2807.32	29305	29303.8	381.5
2807.4	29307	29306.3	381.8
2807.47	29309	29308.4	382.1
2807.54	29310.9	29310.6	382
2807.6	29313	29312.6	382
2807.67	29315	29314.6	382.4
2807.73	29317	29316.7	382.6
2807.77	29319	29318.1	382.6
2807.84	29321	29320.4	382.8
2807.89	29323	29322	382.8
2807.97	29325	29324.8	382.7
2808.03	29327	29326.8	382.6
2808.1	29329	29328.9	382.6
2808.16	29331	29331.1	382.5
2808.23	29333	29333.3	382.5
2808.31	29335	29336	382.5
2808.38	29337.1	29338.1	382.3
2808.42	29339	29339.7	381.8
2808.49	29341	29341.7	381.6
2808.55	29343	29343.8	382.1
2808.6	29345	29345.5	382.7
2808.67	29347	29347.7	383
2808.75	29349	29350.2	382.9
2808.81	29351	29352.1	382.5
2808.86	29353	29353.8	381.9
2808.92	29355	29355.9	381.5
2808.99	29357	29358	381.8
2809.05	29359	29360.1	382.2
2809.11	29361	29361.9	382.1
2809.19	29363	29364.5	382.2
2809.25	29365	29366.6	382.3
2809.3	29366.8	29368.4	382.1
2809.36	29369	29370.3	381.6
2809.42	29371	29372.4	381.2
2809.48	29373.1	29374.6	381.1
2809.55	29375	29377	380.7
2809.64	29377	29380	380.2
2809.7	29379.1	29382	379.9
2809.75	29381	29383.9	379.8
2809.82	29383	29386.2	379.9
2809.87	29385	29388	379.9
2809.95	29387	29390.5	379.9
2810.01	29389	29392.8	379.8
2810.07	29391	29394.9	380
2810.14	29393	29397.1	380.5
2810.2	29395	29399.3	381
2810.27	29397	29401.5	381.6
2810.32	29399	29403.4	381.7
2810.39	29401	29405.8	381
2810.44	29403	29407.4	380.1
2810.5	29405	29409.5	379.7
2810.55	29407	29411.2	379.6
2810.6	29409.1	29413.1	379.5
2810.68	29411	29416	379.3
2810.73	29413.1	29417.8	379.2
2810.8	29415	29420.2	379.2
2810.87	29417	29422.7	379.1
2810.94	29419	29425	379.4
2811.01	29421	29427.5	380
2811.07	29423	29429.8	380.4
2811.14	29424.9	29432.4	380.3
2811.2	29427	29434.5	380.3
2811.25	29429	29436.4	380.4
2811.32	29431	29438.8	380.5
2811.37	29433.1	29440.9	380.5
2811.43	29434.9	29443.1	380.3
2811.49	29437	29445.2	380.1
2811.57	29439	29447.9	380.1
2811.64	29441	29450.5	380.6
2811.7	29443	29452.7	381.2
2811.77	29445	29455	381.5
2811.82	29447.1	29456.8	381.7
2811.88	29449	29458.8	381.9
2811.95	29451	29461.1	382
2812.01	29452.9	29463.3	381.9
2812.06	29455	29465	381.8
2812.11	29456.9	29466.7	381.8
2812.18	29458.7	29468.9	381.7
2812.24	29461.1	29471.1	381.6
2812.31	29463.3	29473.2	381.5
2812.38	29465	29475.4	381.2
2812.43	29467	29477.3	381
2812.47	29469	29478.7	380.9
2812.52	29471	29480.2	381
2812.58	29473	29482.1	381
2812.65	29475	29484.5	380.8
2812.7	29477	29486.4	380.6
2812.77	29479	29488.7	380.9
2812.83	29481	29490.9	381.1
2812.89	29483	29493.2	380.8
2812.96	29485.1	29495.8	380.4
2813.03	29487	29498.2	380.4
2813.09	29489	29500.6	380.7
2813.16	29491	29503.3	381.3
2813.23	29493	29505.8	382
2813.29	29495	29508	382.2
2813.34	29496.9	29510	382.1
2813.41	29499	29512.4	381.8
2813.47	29501	29514.8	381.6
2813.53	29503	29516.9	381.6
2813.59	29504.9	29519.4	381.8
2813.64	29507	29521.4	382.1
2813.71	29509	29523.8	382.7
2813.77	29511.1	29526.2	383.2
2813.83	29513	29528.5	383.5
2813.89	29515	29530.5	383.8
2813.94	29517	29532.6	383.9
2814.01	29519	29535.3	383.8
2814.07	29521.1	29537.5	383.6
2814.14	29523	29540.2	383.5
2814.23	29525	29543.4	383.5
2814.28	29527	29545.2	383.4
2814.33	29529	29547.2	383.1
2814.39	29531	29549.7	382.8
2814.45	29533	29551.7	382.7
2814.51	29535	29554	382.8
2814.57	29537	29556.2	382.9
2814.63	29539	29558.4	383.1
2814.69	29541	29560.7	383.4
2814.76	29543	29563.5	383.8
2814.82	29545.1	29565.7	384.2
2814.89	29547	29568.2	384
2814.95	29549.1	29570.2	383.6
2815.01	29551	29572.6	383.4
2815.06	29553	29574.6	383.8
2815.13	29555	29577.1	384.3
2815.18	29557.1	29578.9	384.6
2815.23	29559	29581	384.8
2815.29	29561.2	29583.1	384.8
2815.35	29563	29585.5	384.8
2815.42	29565.1	29588	384.7
2815.49	29567	29590.7	384.7
2815.57	29568.9	29593.6	384.6
2815.62	29571.1	29595.5	384.5
2815.69	29573	29598.1	384.2
2815.75	29575	29600.4	384
2815.8	29577	29602.5	383.7
2815.86	29579.1	29604.6	383.5
2815.92	29581.1	29606.7	383.6
2815.98	29583	29609	383.5
2816.04	29585	29611.2	383.1
2816.13	29587	29614.6	382.9
2816.18	29589	29616.6	383
2816.24	29591	29619	383
2816.3	29593	29620.9	382.7
2816.35	29595	29623	382.5
2816.42	29597	29625.4	382.6
2816.48	29599	29627.6	382.8
2816.53	29601	29629.8	382.9
2816.61	29603	29632.5	382.8
2816.66	29605	29634.6	382.6
2816.74	29607.1	29637.4	382.4
2816.79	29609	29639.4	382.4
2816.85	29611	29641.5	382.4
2816.91	29613	29643.8	382.4
2816.97	29615	29646.1	382.6
2817.04	29617	29648.8	383.2
2817.1	29619	29650.9	383.6
2817.16	29621	29653.3	383.8
2817.24	29623	29656.3	384.1
2817.29	29625	29658.1	384
2817.36	29627	29661	383.8
2817.42	29629	29662.9	383.7
2817.47	29631	29664.9	383.8
2817.53	29633	29667.2	384.1
2817.6	29635	29669.8	384.4
2817.66	29637	29671.8	384.9
2817.72	29639	29674.1	385.4
2817.79	29641	29676.4	385.9
2817.87	29643	29679.4	386.3
2817.92	29645	29681.3	386.2
2817.97	29647	29683.1	385.9
2818.03	29649	29684.9	385.8
2818.09	29651	29687.1	386.1
2818.14	29653	29689.2	386.5
2818.23	29655	29692.1	387.1
2818.28	29657	29694.1	387.7
2818.35	29659	29696.4	388
2818.41	29661	29698.5	388.4
2818.46	29663	29700.4	388.7
2818.52	29665	29702.3	388.7
2818.57	29666.9	29703.9	388.8
2818.63	29669	29706.1	388.9
2818.7	29671	29708.6	389.2
2818.76	29673	29710.7	389.4
2818.82	29675	29713	389.9
2818.89	29677	29715.3	391
2818.94	29679	29717.3	392.1
2819.01	29681	29719.7	392.9
2819.07	29683	29722.1	393
2819.14	29685	29724.5	392.8
2819.2	29687	29726.5	393.1
2819.26	29689.4	29728.7	393.6
2819.32	29691.3	29730.9	394.1
2819.38	29693	29733.1	394.7
2819.44	29695	29735.3	395.3
2819.5	29696.9	29737.3	396.2
2819.55	29699	29739.1	396.9
2819.6	29701	29741	397
2819.67	29703	29743.2	396.8
2819.73	29705	29745.5	396.9
2819.79	29707	29747.7	397.7
2819.87	29709	29750.4	398.5
2819.93	29711	29752.5	398.9
2819.99	29713.1	29754.5	399.2
2820.06	29715	29756.8	399.9
2820.12	29716.9	29758.8	400.6
2820.17	29718.9	29760.7	400.7
2820.23	29720.6	29762.6	400.5
2820.28	29722.9	29764.5	400.2
2820.34	29725.1	29766.3	399.9
2820.4	29726.9	29768.6	399.9
2820.46	29729	29770.6	400.1
2820.53	29731	29772.7	400.2
2820.6	29733	29775.2	399.6
2820.66	29735	29777.3	399
2820.7	29736.9	29778.9	398.6
2820.76	29739	29781	398.1
2820.83	29741	29783.5	397.2
2820.88	29743	29785	396.2
2820.94	29745	29787.4	395.3
2821.02	29747	29790.3	394.4
2821.09	29749	29792.8	393.7
2821.15	29751	29795.2	393.4
2821.2	29753	29796.9	393.7
2821.26	29755	29798.9	393.8
2821.31	29757	29800.8	392.9
2821.38	29759	29803.4	390.6
2821.45	29761	29806.1	388.5
2821.51	29763	29808.1	387.2
2821.56	29765	29810.1	386.4
2821.61	29767	29812	385.8
2821.68	29769	29814.3	385.3
2821.74	29771	29816.7	385.1
2821.8	29773	29818.8	384.7
2821.85	29775	29820.7	384.6
2821.92	29776.9	29823.4	384.9
2821.98	29779	29825.6	385
2822.04	29781	29828	385
2822.1	29783	29830	384.8
2822.16	29785	29832.4	384.3
2822.22	29787	29834.7	383.9
2822.29	29789	29837.3	383.9
2822.36	29791	29839.7	384
2822.41	29793	29841.9	384.1
2822.48	29795	29844.3	384.3
2822.53	29797	29846.4	384.5
2822.59	29799	29848.6	384.8
2822.65	29801	29850.9	385.1
2822.72	29803	29853.2	385.1
2822.77	29805	29855.4	385.3
2822.83	29806.9	29857.5	386
2822.88	29809	29859.2	386.3
2822.93	29811	29861.3	386
2822.99	29813	29863.3	385.7
2823.05	29815	29865.4	385.7
2823.13	29817	29868.2	386.2
2823.2	29819	29870.9	386.8
2823.26	29821	29872.9	387.4
2823.31	29823	29874.9	387.8
2823.38	29825	29877.3	388.3
2823.43	29827	29879.2	388.6
2823.49	29829	29881.2	388.9
2823.54	29831	29883.3	389.2
2823.59	29832.9	29885.1	389.4
2823.66	29835	29887.5	389.3
2823.72	29836.9	29889.5	389.3
2823.78	29839	29891.7	389.3
2823.84	29841	29894.1	389.5
2823.91	29843	29896.7	389.6
2823.96	29845.1	29898.4	389.7
2824.01	29847	29900.3	389.5
2824.06	29849	29902.3	388.9
2824.13	29851	29904.7	388.6
2824.19	29853	29907.1	389
2824.25	29855	29909.5	389.3
2824.32	29857	29912.1	389.1
2824.37	29859	29914	388.5
2824.43	29861	29916.5	387.8
2824.5	29863	29919.3	387.5
2824.56	29865.1	29921.4	387.4
2824.61	29867	29923.6	387.3
2824.67	29869.1	29925.8	387.3
2824.72	29871	29927.9	387.5
2824.78	29873	29930.2	387.6
2824.84	29875	29932.8	387.6
2824.91	29877	29935.7	387.5
2824.97	29879	29938.1	387.6
2825.03	29881	29940.4	387.9
2825.1	29883	29942.8	388.2
2825.15	29885	29944.8	388.5
2825.2	29887	29946.8	388.7
2825.26	29889	29949.1	388.6
2825.32	29891	29951.3	388.5
2825.39	29893	29953.6	388.5
2825.45	29895	29956	388.8
2825.5	29897	29957.9	389.2
2825.57	29899	29960.5	389.7
2825.64	29901	29963	389.7
2825.7	29903	29965.1	389.4
2825.75	29905	29966.9	389.2
2825.81	29907	29969.2	389.3
2825.86	29909	29970.9	389.8
2825.92	29911	29973	390.5
2825.99	29913	29975.6	391.1
2826.05	29915	29977.5	391.2
2826.1	29917	29979.5	391
2826.16	29919	29981.5	390.4
2826.22	29920.8	29983.5	389.7
2826.28	29923	29985.5	389
2826.33	29925.1	29987.6	388.7
2826.39	29927	29989.4	388.9
2826.43	29929.1	29991.2	389.5
2826.48	29931	29992.9	389.9
2826.55	29933	29995.5	389.8
2826.62	29935	29998.1	390
2826.7	29937	30001.1	390.6
2826.76	29939	30003.6	391.1
2826.82	29941	30005.8	391.5
2826.88	29943	30007.9	391.7
2826.94	29945	30010.1	391.5
2827	29947	30012.4	391.2
2827.07	29949	30015.2	391.3
2827.13	29951	30017.4	391.4
2827.18	29952.9	30019.5	391.5
2827.25	29955	30022	391.4
2827.31	29957.1	30023.9	391.2
2827.35	29959	30025.4	391.1
2827.39	29961	30027	391
2827.45	29963	30029.2	391.1
2827.51	29965	30031.2	391.2
2827.57	29967	30033.4	391.1
2827.63	29969	30035.5	390.9
2827.69	29971	30037.6	390.7
2827.75	29973	30039.7	390.6
2827.83	29975	30042.3	390.6
2827.89	29977	30044.6	390.7
2827.95	29979.1	30046.7	390.6
2828	29981	30048.6	390.4
2828.05	29983	30050.3	389.9
2828.11	29985	30052.2	389.4
2828.16	29987	30053.9	389.2
2828.22	29989	30056.1	389.2
2828.28	29991	30058.4	389.3
2828.34	29993	30060.7	389.2
2828.41	29995	30062.9	389
2828.45	29997.1	30064.5	388.9
2828.49	29999	30066.2	388.6
2828.56	30001	30068.8	388
2828.63	30003	30071.3	387.7
2828.68	30005	30073	387.8
2828.74	30007	30075.6	387.9
2828.8	30009	30077.8	387.9
2828.86	30011	30080.1	388
2828.93	30013	30082.7	388.3
2829	30015	30085.4	388.8
2829.05	30017	30087.4	388.9
2829.11	30018.9	30089.5	388.9
2829.16	30021	30091.7	389
2829.23	30023	30094.1	389.1
2829.27	30025	30095.9	388.8
2829.32	30027	30097.9	388.4
2829.37	30029	30099.8	388.4
2829.43	30031	30101.9	389
2829.49	30033	30104.1	389.6
2829.54	30035	30106.1	390
2829.59	30037	30107.9	390.1
2829.67	30039	30111.1	389.4
2829.74	30041	30113.6	389.2
2829.8	30042.9	30115.9	390.2
2829.85	30045.1	30118.1	391.4
2829.92	30047	30120.7	391.8
2829.97	30049	30122.4	391.1
2830.03	30051	30124.7	390.7
2830.07	30053	30126.3	390.9
2830.11	30055.1	30127.9	391.6
2830.18	30057	30130.5	392.4
2830.22	30059	30132.2	392.8
2830.27	30061	30134.3	392.4
2830.32	30063	30136.4	391.9
2830.38	30065	30138.5	392.2
2830.44	30067	30141	392.9
2830.49	30069	30143.3	393.3
2830.58	30071	30146.7	393.4
2830.64	30073	30149.1	393.8
2830.7	30075	30151.6	394.5
2830.75	30077	30153.8	394.9
2830.8	30079	30155.9	395
2830.87	30081	30158.6	395.2
2830.93	30083	30160.9	395.7
2830.98	30085	30163.3	396
2831.02	30087	30164.9	395.9
2831.08	30089.1	30167.2	395.6
2831.15	30091	30169.6	395.3
2831.2	30093	30171.9	395.3
2831.26	30095	30174	395.3
2831.32	30097	30176.1	395.2
2831.37	30099	30178.3	395.1
2831.43	30101.1	30180.3	395.3
[truncated: 18,566 more rows]
